# Supplementary material for: Characterization of Wild and Captive Baboon Gut Microbiota and Their Antibiotic Resistomes
Source: mSystems. 2018 Jun 26;3(3):e00016-18. doi: 10.1128/mSystems.00016-18 (PMC6020475; doi:10.1128/mSystems.00016-18)
Supplement: TABLE S1 [file sys003182241st1.xlsx]

## Sheet: Table S1
Collection ID	Sex	Age class	Species	Social group	Sample pool	Status	Human contact
BZ11004	Male	Juvenile	P. kindae	Kafue North: Chunga HQ	-	Wild	Medium
BZ11005	Male	Adult	P. kindae	Kafue North: Chunga HQ	-	Wild	Medium
BZ11007	Male	Adult	P. kindae	Kafue North: Chunga HQ	-	Wild	Medium
BZ11008	Female	Adult	P. kindae	Kafue North: Chunga HQ	CH	Wild	Medium
BZ11009	Male	Juvenile	P. kindae	Kafue North: Chunga HQ	-	Wild	Medium
BZ11010	Male	Juvenile	P. kindae	Kafue North: Chunga HQ	-	Wild	Medium
BZ11011	Male	Juvenile	P. kindae	Kafue North: Chunga HQ	-	Wild	Medium
BZ11014	Male	Adult	P. kindae	Kafue North: Chunga HQ	-	Wild	Medium
BZ11015	Male	Adult	P. kindae	Kafue North: Chunga HQ	-	Wild	Medium
BZ11016	Male	Adult	P. kindae	Kafue North: Chunga HQ	-	Wild	Medium
BZ11018	Male	Juvenile	P. kindae	Kafue North: Chunga HQ	-	Wild	Medium
BZ11019	Male	Adult	P. kindae	Kafue North: Chunga HQ	-	Wild	Medium
BZ11020	Female	Juvenile	P. kindae	Kafue North: Chunga HQ	-	Wild	Medium
BZ11021	Female	Juvenile	P. kindae	Kafue North: Chunga HQ	CH	Wild	Medium
BZ11022	Female	Juvenile	P. kindae	Kafue North: Chunga HQ	-	Wild	Medium
BZ11024	Female	Adult	P. kindae	Kafue North: Chunga HQ	-	Wild	Medium
BZ11025	Female	Adult	P. kindae	Kafue North: Chunga HQ	-	Wild	Medium
BZ11027	Male	Infant	P. kindae	Kafue North: Chunga HQ	-	Wild	Medium
BZ11028	Female	Adult	P. kindae	Kafue North: Chunga HQ	CH	Wild	Medium
BZ11029	Male	Juvenile	P. kindae	Kafue North: Chunga HQ	-	Wild	Medium
BZ11030	Female	Adult	P. kindae	Kafue North: Chunga HQ	-	Wild	Medium
BZ11031	Male	Adult	P. kindae	Kafue North: Chunga HQ	-	Wild	Medium
BZ11032	Female	Adult	P. kindae	Kafue North: Chunga HQ	-	Wild	Medium
BZ11033	Male	Juvenile	P. kindae	Kafue North: Chunga School	-	Wild	Medium
BZ11034	Male	Adult	P. kindae	Kafue North: Chunga School	CS	Wild	Medium
BZ11035	Male	Adult	P. kindae	Kafue North: Chunga School	CS	Wild	Medium
BZ11036	Female	Adult	P. kindae	Kafue North: Chunga School	-	Wild	Medium
BZ11037	Male	Adult	P. kindae	Kafue North: Chunga School	-	Wild	Medium
BZ11038	Female	Juvenile	P. kindae	Kafue North: Chunga School	-	Wild	Medium
BZ11039	Male	Juvenile	P. kindae	Kafue North: Chunga School	-	Wild	Medium
BZ11040-1	Male	Juvenile	P. kindae	Kafue North: Chunga School	CS	Wild	Medium
BZ11040-2	Male	Juvenile	P. kindae	Kafue North: Chunga School	-	Wild	Medium
BZ11042	Female	Infant	P. kindae	Kafue North: Chunga School	-	Wild	Medium
BZ11043	Female	Juvenile	P. kindae	Kafue North: Chunga School	-	Wild	Medium
BZ11047	Male	Adult	P. kindae	Kafue North: Chunga School	-	Wild	Medium
BZ11048	Female	Adult	P. kindae	Kafue North: Chunga School	-	Wild	Medium
BZ11050	Female	Juvenile	P. kindae	Kafue North: Chunga School	-	Wild	Medium
BZ11051	Female	Juvenile	P. kindae	Kafue North: Chunga School	-	Wild	Medium
BZ11052	Female	Juvenile	P. kindae	Kafue North: Chunga School	-	Wild	Medium
BZ11053	Male	Juvenile	P. kindae	Kafue North: Chunga School	-	Wild	Medium
BZ11056	Female	Adult	P. kindae	Kafue North: Chunga HQ	-	Wild	Medium
BZ11057	Male	Adult	P. kindae	Kafue North: Chunga HQ	-	Wild	Medium
BZ11058	Female	Adult	P. kindae	Kafue North: Chunga HQ	-	Wild	Medium
BZ11061	Female	Adult	P. kindae	Kafue North: Chunga College	CC1	Wild	Medium
BZ11062	Male	Adult	P. kindae	Kafue North: Chunga College	CC1	Wild	Medium
BZ11063	Male	Adult	P. kindae	Kafue North: Chunga College	-	Wild	Medium
BZ11064	Female	Adult	P. kindae	Kafue North: Chunga College	CC1	Wild	Medium
BZ11065	Female	Adult	P. kindae	Kafue North: Chunga College	-	Wild	Medium
BZ11068	Male	Adult	P. kindae	Kafue North: Chunga College	CC2	Wild	Medium
BZ11069	Male	Adult	P. kindae	Kafue North: Chunga College	-	Wild	Medium
BZ11070	Male	Juvenile	P. kindae	Kafue North: Chunga College	-	Wild	Medium
BZ11071	Male	Juvenile	P. kindae	Kafue North: Chunga College	-	Wild	Medium
BZ11073	Male	Juvenile	P. kindae	Kafue North: Chunga College	-	Wild	Medium
BZ11074	Male	Juvenile	P. kindae	Kafue North: Chunga College	CC2	Wild	Medium
BZ11075	Female	Adult	P. kindae	Kafue North: Chunga College	CC2	Wild	Medium
BZ120001	Male	Adult	P. kindae x P. ursinus	Kafue South: Ngoma	-	Wild	Low
BZ120002	Male	Adult	P. kindae x P. ursinus	Kafue South: Ngoma	NG	Wild	Low
BZ120003	Male	Adult	P. kindae x P. ursinus	Kafue South: Ngoma	NG	Wild	Low
BZ120004	Male	Adult	P. kindae x P. ursinus	Kafue South: Ngoma	-	Wild	Low
BZ120005	Female	Adult	P. kindae x P. ursinus	Kafue South: Ngoma	-	Wild	Low
BZ120006	Male	Adult	P. kindae x P. ursinus	Kafue South: Ngoma	-	Wild	Low
BZ120007	Male	Adult	P. kindae x P. ursinus	Kafue South: Ngoma	-	Wild	Low
BZ120008	Male	Infant	P. kindae x P. ursinus	Kafue South: Ngoma	-	Wild	Low
BZ120009	Male	Juvenile	P. kindae x P. ursinus	Kafue South: Ngoma	-	Wild	Low
BZ120010	Male	Adult	P. kindae x P. ursinus	Kafue South: Ngoma	-	Wild	Low
BZ120011	Male	Adult	P. kindae x P. ursinus	Kafue South: Ngoma	-	Wild	Low
BZ120012	Male	Adult	P. kindae x P. ursinus	Kafue South: Ngoma	NG	Wild	Low
BZ120030	Male	Adult	P. kindae x P. ursinus	Kafue South: Dendro	DE	Wild	Low
BZ120031	Female	Adult	P. kindae x P. ursinus	Kafue South: Dendro	DE	Wild	Low
BZ120032	Female	Adult	P. kindae x P. ursinus	Kafue South: Dendro	-	Wild	Low
BZ120033	Female	Juvenile	P. kindae x P. ursinus	Kafue South: Dendro	DE	Wild	Low
13245	Male	Adult	P. anubis	SNPRC	-	Captive	High
14068	Male	Adult	P. anubis	SNPRC	SN1	Captive	High
15009	Male	Adult	P. anubis	SNPRC	SN1	Captive	High
20096	Female	Adult	P. anubis	SNPRC	SN1	Captive	High
25567	Female	Adult	P. anubis	SNPRC	SN2	Captive	High
27278	Male	Adult	P. anubis	SNPRC	-	Captive	High
27958	Female	Juvenile	P. anubis	SNPRC	SN2	Captive	High
27922	Female	Juvenile	P. anubis	SNPRC	-	Captive	High
28064	Female	Juvenile	P. anubis	SNPRC	SN2	Captive	High
