# Supplementary material for: Characterization of Wild and Captive Baboon Gut Microbiota and Their Antibiotic Resistomes
Source: mSystems. 2018 Jun 26;3(3):e00016-18. doi: 10.1128/mSystems.00016-18 (PMC6020475; doi:10.1128/mSystems.00016-18)
Supplement: TABLE S2 [file sys003182241st2.xlsx]

## Sheet: Table S2
Cellular Target	Antibiotic class	Antibiotic	Abbreviation	Source	Concentration (µg/ml)
Cell wall synthesis	β-lactam	Penicillin	PE	Natural	128
		Amoxicillin	AX	Semi-synthetic	16
		Cefoxotin	CT	Semi-synthetic	64
		Ceftazidime	CZ	Semi-synthetic	16
		Aztreonam	AZ	Synthetic	8
		Meropenem	ME	Semi-synthetic	16
Protein synthesis	Amphenicol	Chloramphenicol	CH	Natural	8
	Tetracycline	Tetracycline	TE	Natural	8
	Tetracycline	Tigecycline	TG	Semi-synthetic	2
	Aminoglycoside	Gentamicin	GE	Natural	16
DNA replication	Quinolone	Ciprofloxacin	CP	Synthetic	0.5
Cell membrane	Polymixin	Colistin	CL	Natural	5
