# Supplementary material for: Characterization of Wild and Captive Baboon Gut Microbiota and Their Antibiotic Resistomes
Source: mSystems. 2018 Jun 26;3(3):e00016-18. doi: 10.1128/mSystems.00016-18 (PMC6020475; doi:10.1128/mSystems.00016-18)
Supplement: TABLE S3 [file sys003182241st3.xlsx]

## Sheet: Table S3
Contig ID	Antibiotic	Library	Contig length (bp)	Start base	Stop base / Database	Top hits / Strand	Annotation (predicted function)	E-value	Score
AX_B2_Contig_1_Mean:4231_Len:3871Len:	AX	CC2	3871
				2	127	+
					Pfam	PF08085.6	Entericidin EcnA/B family	9.1e-09	34.6
				239	619	+
					Pfam	PF00893.14	Small Multidrug Resistance protein	9.9e-33	112.3
				616	1149	-
					Pfam	PF08212.7	Lipocalin-like domain	1e-50	171.1
				1238	2404	-
					ResFam	RF0057	CMY-LAT-MOX-ACT-MIR-FOX Class C β-lactamase	1.2e-203	669.3
				2434	2793	-
					Pfam	PF02313.12	FuMarA transcriptional regulator reductase subunit D	5.9e-53	177.6
				2804	3166	-
					Pfam	PF02300.12	FuMarA transcriptional regulator reductase subunit C	1.2e-51	173.8
AX_B3_Contig_1_Mean:4059_Len:2919Len:	AX	CH	2919
				42	401	+
					Pfam	PF02313.12	FuMarA transcriptional regulator reductase subunit D	5.9e-53	177.6
				431	1597	+
					ResFam	RF0057	CMY-LAT-MOX-ACT-MIR-FOX Class C β-lactamase	3.3e-201	661.3
				1685	2035	+
					Pfam	PF08212.7	Lipocalin-like domain	5.1e-20	71.5
				2001	2219	+
					Pfam	PF08212.7	Lipocalin-like domain	5.3e-23	81.2
				2216	2683	-
					Pfam	PF00893.14	Small Multidrug Resistance protein	1e-32	112.3
				2709	2855	-
					Pfam	PF08085.6	Entericidin EcnA/B family	1.2e-08	34.2
AX_B4_Contig_1_Mean:206_Len:3251Len:	AX	CS	3251
				28	345	+
					Pfam	PF00893.14	Small Multidrug Resistance protein	2.3e-32	111.2
				342	872	-
					Pfam	PF08212.7	Lipocalin-like domain	4.6e-50	168.9
				965	1258	-
					ResFam	RF0038	Unknown β-lactamase	4.4e-13	42.5
				1293	2111	-
					ResFam	RF0055	Class C β-lactamase	2.3e-134	441.2
				2240	3118	+
					Pfam	PF03466.15	LysR substrate binding domain	1.1e-35	122.5
				3161	3250	-
							Unknown Function
AX_B4_Contig_3_Mean:44_Len:511Len:	AX	CS	511
				2	511	-
							Unknown Function
AX_B4_Contig_6_Mean:232_Len:2965Len:	AX	CS	2965
				271	744	-
					Pfam	PF00196.14	LuxR transcriptional regulator family	4.6e-07	28.9
				1365	2207	-
					ResFam	RF0059	CTX-M Class A β-lactamase	7.4e-182	596.5
				2845	2964	-
							Unknown Function
AX_B4_Contig_11_Mean:41_Len:645Len:	AX	CS	645
				1	645	+
					Pfam	PF00593.19	TonB dependent receptor	5.6e-12	46
AX_B4_Contig_12_Mean:38_Len:521Len:	AX	CS	521
				3	521	+
							Unknown Function
AX_B4_Contig_14_Mean:263_Len:6060Len:	AX	CS	6060
				99	1127	-
					TIGRFam	TIGR03821	AblA_like_1: lysine-2,3-aminomutase-like protein	5.1e-161	532.9
				1169	1735	+
					TIGRFam	TIGR00038	efp: translation elongation factor P	2.1e-76	253.6
				1787	1912	+
					Pfam	PF08085.6	Entericidin EcnA/B family	5.3e-09	35.3
				2023	2169	+
					Pfam	PF08085.6	Entericidin EcnA/B family	1.2e-08	34.2
				2282	2662	+
					Pfam	PF00893.14	Small Multidrug Resistance protein	1.7e-32	111.5
				2659	3192	-
					Pfam	PF08212.7	Lipocalin-like domain	5.8e-51	171.9
				3281	4447	-
					ResFam	RF0057	CMY-LAT-MOX-ACT-MIR-FOX Class C β-lactamase	5e-203	667.3
				4477	4836	-
					Pfam	PF02313.12	FuMarA transcriptional regulator reductase subunit D	5.9e-53	177.6
				4847	5317	-
					Pfam	PF03063.15	Prismane/CO dehydrogenase family	5.8e-20	71
AX_B4_Contig_16_Mean:188_Len:1932Len:	AX	CS	1932
				379	855	+
					Pfam	PF07883.6	Cupin domain	9e-05	21.7
				902	1213	-
					ResFam	RF0053	Class A β-lactamase β-lactamase	3.3e-43	141.1
				1308	1742	-
					ResFam	RF0053	Class A β-lactamase β-lactamase	2.4e-44	144.8
AX_B4_Contig_18_Mean:174_Len:854Len:	AX	CS	854
				1	708	-
					Pfam	PF13700.1	Domain of unknown function (DUF4158)	1.4e-56	190.3
AX_B4_Contig_19_Mean:36_Len:526Len:	AX	CS	526
				1	291	+
					Pfam	PF07228.7	Stage II sporulation protein E (SpoIIE)	2.3e-05	24
				306	524	+
							Unknown Function
AX_B4_Contig_20_Mean:142_Len:612Len:	AX	CS	612
				3	401	+
					Pfam	PF05107.7	Family of unknown function (DUF694)	1.4e-38	132.5
AX_B4_Contig_22_Mean:34_Len:556Len:	AX	CS	556
				34	555	-
					Pfam	PF01526.12	Tn3 transposase DDE domain	1.1e-46	159
AX_B4_Contig_24_Mean:39_Len:607Len:	AX	CS	607
				247	606	-
					Pfam	PF02604.14	Antitoxin Phd_YefM, type II toxin-antitoxin system	1.6e-13	49.9
AX_B4_Contig_31_Mean:59_Len:522Len:	AX	CS	522
				2	520	-
					Pfam	PF01268.14	Formate--tetrahydrofolate ligase	4.7e-83	278.9
AX_B4_Contig_33_Mean:282_Len:5726Len:	AX	CS	5726
				99	1127	-
					TIGRFam	TIGR03821	AblA_like_1: lysine-2,3-aminomutase-like protein	5.1e-161	532.9
				1169	1735	+
					TIGRFam	TIGR00038	efp: translation elongation factor P	2.1e-76	253.6
				1787	1912	+
					Pfam	PF08085.6	Entericidin EcnA/B family	5.3e-09	35.3
				2023	2169	+
					Pfam	PF08085.6	Entericidin EcnA/B family	1.2e-08	34.2
				2282	2662	+
					Pfam	PF00893.14	Small Multidrug Resistance protein	1.7e-32	111.5
				2659	3192	-
					Pfam	PF08212.7	Lipocalin-like domain	5.8e-51	171.9
				3281	4447	-
					ResFam	RF0057	CMY-LAT-MOX-ACT-MIR-FOX Class C β-lactamase	5e-203	667.3
				4477	4836	-
					Pfam	PF02313.12	FuMarA transcriptional regulator reductase subunit D	5.9e-53	177.6
				4847	5209	-
					Pfam	PF02300.12	FuMarA transcriptional regulator reductase subunit C	1e-51	174
				5253	5726	-
					TIGRFam	TIGR00384	dhsB: succinate dehydrogenase and fuMarA transcriptional regulator reductase iron-sulfur protein	6.1e-62	206.8
AX_B4_Contig_35_Mean:50_Len:1782Len:	AX	CS	1782
				3	128	-
					Pfam	PF00126.22	Bacterial regulatory helix-turn-helix protein, lysR family	8.3e-11	41.3
				261	1406	+
					ResFam	RF0057	CMY-LAT-MOX-ACT-MIR-FOX Class C β-lactamase	9.4e-219	719
				1512	1781	+
					Pfam	PF08212.7	Lipocalin-like domain	2.3e-16	59.7
AX_B7_Contig_4_Mean:28_Len:1375Len:	AX	S1	1375
				1	93	+
							Unknown Function
				93	668	+
					Pfam	PF04205.9	FMN-binding domain	2.8e-14	52.9
				672	1364	+
					TIGRFam	TIGR01948	rnfE: electron transport complex, RnfABCDGE type, E subunit	1.8e-65	218.1
AX_B7_Contig_5_Mean:408_Len:3509Len:	AX	S1	3509
				3	431	-
					Pfam	PF13338.1	Domain of unknown function (DUF4095)	3.2e-08	33.6
				1026	2312	-
					Pfam	PF01609.16	Transposase DDE domain	8.1e-17	61.3
				2453	3415	+
					ResFam	RF0049	CfxA Class A β-lactamase	3.2e-206	676.8
AX_B7_Contig_7_Mean:391_Len:3816Len:	AX	S1	3816
				1	219	+
					Pfam	PF02910.15	FuMarA transcriptional regulator reductase flavoprotein C-term	6.4e-11	42
				212	946	+
					TIGRFam	TIGR00384	dhsB: succinate dehydrogenase and fuMarA transcriptional regulator reductase iron-sulfur protein	4e-99	328.4
				990	1352	+
					Pfam	PF02300.12	FuMarA transcriptional regulator reductase subunit C	1e-51	174
				1363	1722	+
					Pfam	PF02313.12	FuMarA transcriptional regulator reductase subunit D	5.9e-53	177.6
				1752	2918	+
					ResFam	RF0057	CMY-LAT-MOX-ACT-MIR-FOX Class C β-lactamase	1e-202	666.2
				3007	3540	+
					Pfam	PF08212.7	Lipocalin-like domain	5.8e-51	171.9
				3537	3815	-
					Pfam	PF00893.14	Small Multidrug Resistance protein	3.7e-27	94.4
AX_B7_Contig_8_Mean:3_Len:685Len:	AX	S1	685
				1	684	+
					TIGRFam	TIGR00492	alr: alanine racemase	1.2e-59	199.9
AX_B7_Contig_11_Mean:2957_Len:2193Len:	AX	S1	2193
				2	82	+
							Unknown Function
				103	963	-
					ResFam	RF0119	SHV-LEN Class A β-lactamase	5e-203	665.8
				1240	1521	+
							Unknown Function
				1608	2192	+
					Pfam	PF13476.1	AAA domain	1.4e-10	41.7
AX_B7_Contig_12_Mean:52_Len:675Len:	AX	S1	675
				1	675	-
					Pfam	PF03598.10	CO dehydrogenase/acetyl-CoA synthase complex β subunit	2.1e-15	56
AX_B8_Contig_1_Mean:38_Len:593Len:	AX	S2	593
				3	593	+
					Pfam	PF00814.20	Glycoprotease family	4.9e-56	190
AX_B8_Contig_3_Mean:5_Len:609Len:	AX	S2	609
				1	438	+
					Pfam	PF09397.5	Ftsk gamma domain	8.7e-27	92.5
				449	607	+
					Pfam	PF08497.5	Radical SAM N-terminal	2.1e-18	66.1
AX_B8_Contig_5_Mean:37_Len:549Len:	AX	S2	549
				1	549	+
					Pfam	PF01261.19	Xylose isomerase-like TIM barrel	6.4e-21	74.5
AZ_B4_Contig_2_Mean:567_Len:2175Len:	AZ	CS	2175
				3	365	+
					Pfam	PF00893.14	Small Multidrug Resistance protein	2e-31	108.1
				362	895	-
					Pfam	PF08212.7	Lipocalin-like domain	3.8e-53	179
				989	2173	-
					ResFam	RF0057	CMY-LAT-MOX-ACT-MIR-FOX Class C β-lactamase	4.2e-238	782.7
AZ_B8_Contig_1_Mean:6322_Len:2916Len:	AZ	S2	2916
				2	523	+
					Pfam	PF00665.21	Integrase core domain	2.3e-16	59.8
				799	1653	+
					ResFam	RF0053	Class A β-lactamase	6e-91	297.7
				1855	2589	-
					Pfam	PF13408.1	Recombinase zinc β ribbon domain	9.9e-10	38.4
				2661	2915	-
							Unknown Function
CX_B4_Contig_2_Mean:2020_Len:2231Len:	CX	CS	2231
				3	1271	+
					ResFam	RF0057	CMY-LAT-MOX-ACT-MIR-FOX Class C β-lactamase	1.8e-234	770.7
				1365	1898	+
					Pfam	PF08212.7	Lipocalin-like domain	3.8e-53	179
				1895	2230	-
					Pfam	PF00893.14	Small Multidrug Resistance protein	1.6e-31	108.5
CX_B4_Contig_3_Mean:28_Len:1126Len:	CX	CS	1126
				182	1081	+
					Pfam	PF00892.15	EamA-like transporter family	1.6e-27	95.9
CX_B4_Contig_4_Mean:29_Len:757Len:	CX	CS	757
				1	738	-
					ResFam	RF0046	CblA β-lactamase	6.5e-92	301
CX_B4_Contig_6_Mean:27_Len:3141Len:	CX	CS	3141
				1	867	+
					ResFam	RF0102	MFS transporter	1.7e-23	76.5
				892	1557	-
					Pfam	PF01914.12	MarC family integral membrane protein	1.4e-68	229.8
				1768	2604	+
					ResFam	RF0091	MarA transcriptional regulator	5.7e-94	304.5
				2636	2854	+
					Pfam	PF13999.1	MarB protein	2.5e-33	113.3
				2911	3141	-
					Pfam	PF00232.13	Glycosyl hydrolase family 1	5e-18	64.4
CX_B7_Contig_3_Mean:305_Len:3186Len:	CX	S1	3186
				1	309	-
							Unknown Function
				427	1080	-
					Pfam	PF08348.6	YheO-like PAS domain	4.3e-35	119.7
				1372	1965	+
					Pfam	PF12804.2	MobA-like NTP transferase domain	7.1e-29	101.1
				1986	2723	-
					TIGRFam	TIGR03172	TIGR03172: putative selenium-dependent hydroxylase accessory protein YqeC	1.9e-28	98
				2906	3184	+
							Unknown Function
CX_B7_Contig_4_Mean:22_Len:588Len:	CX	S1	588
				2	73	-
							Unknown Function
				74	586	-
					Pfam	PF07475.7	HPr Serine kinase C-terminal domain	8.8e-62	207.2
CZ_B2_Contig_1_Mean:5803_Len:3079Len:	CZ	CC2	3079
				3	821	-
					Pfam	PF02882.14	Tetrahydrofolate dehydrogenase/cyclohydrolase, NAD(P)-binding domain	2.2e-62	208.7
				827	979	-
					Pfam	PF03793.14	PASTA domain	2.7e-05	23.6
				1106	2818	-
					ResFam	RF0148	Transpeptidase	4.3e-91	298.7
				2790	3077	-
							Unknown Function
CZ_B4_Contig_3_Mean:415_Len:2272Len:	CZ	CS	2272
				2	574	+
							Unknown Function
				643	2271	+
					ResFam	RF0148	Transpeptidase	1.9e-90	296.5
CZ_B7_Contig_1_Mean:17_Len:549Len:	CZ	S1	549
				3	548	-
					Pfam	PF13546.1	Transposase DDE domain	6.5e-41	139.8
CZ_B8_Contig_2_Mean:3351_Len:4854Len:	CZ	S2	4854
				2	874	+
					Pfam	PF13408.1	Recombinase zinc β ribbon domain	1.3e-17	63.6
				859	2427	+
					Pfam	PF00239.16	Resolvase, N terminal domain	1.2e-33	115.8
				2629	3483	-
					ResFam	RF0053	Class A β-lactamase	6e-91	297.7
				3759	4613	-
					Pfam	PF00665.21	Integrase core domain	6.5e-16	58.4
				4741	4854	-
							Unknown Function
PE_B3_Contig_2_Mean:43_Len:2561Len:	PE	CH	2561
				1	303	+
							Unknown Function
				379	489	+
							Unknown Function
				679	927	+
					Pfam	PF06643.6	Protein of unknown function (DUF1158)	9.8e-51	169.8
				945	1286	-
					Pfam	PF12833.2	Helix-turn-helix domain	6.4e-23	80.5
				1317	2417	-
					ResFam	RF0086	Class B β-lactamase	1.9e-37	122.3
PE_B4_Contig_1_Mean:39_Len:504Len:	PE	CS	504
				1	504	+
							Unknown Function
PE_B4_Contig_4_Mean:1856_Len:3447Len:	PE	CS	3447
				3	314	+
					Pfam	PF02313.12	FuMarA transcriptional regulator reductase subunit D	2.1e-41	140.4
				357	1235	-
					Pfam	PF03466.15	LysR substrate binding domain	1.1e-35	122.5
				1364	2509	+
					ResFam	RF0057	CMY-LAT-MOX-ACT-MIR-FOX Class C β-lactamase	2.1e-234	770.5
				2602	3135	+
					Pfam	PF08212.7	Lipocalin-like domain	3.3e-53	179.2
				3132	3446	-
					Pfam	PF00893.14	Small Multidrug Resistance protein	5.4e-31	106.8
PE_B4_Contig_8_Mean:1745_Len:1982Len:	PE	CS	1982
				1	627	+
					ResFam	RF0053	Class A β-lactamase	2.1e-52	171.3
				722	1033	+
					ResFam	RF0053	Class A β-lactamase	3.3e-43	141.1
				1080	1556	-
					Pfam	PF07883.6	Cupin domain	9e-05	21.7
PE_B4_Contig_14_Mean:19_Len:2826Len:	PE	CS	2826
				2	613	-
					Pfam	PF13700.1	Domain of unknown function (DUF4158)	9.2e-57	191
				787	1344	+
					Pfam	PF00239.16	Resolvase, N terminal domain	2.6e-42	143.9
				1527	2387	+
					ResFam	RF0126	TEM class A β-lactamase	2.5e-205	673.4
				2498	2824	-
					Pfam	PF01526.12	Tn3 transposase DDE domain	5.8e-30	104
PE_B7_Contig_2_Mean:22_Len:953Len:	PE	S1	953
				75	914	+
					Pfam	PF00106.20	short chain dehydrogenase	7.3e-32	110.4
PE_B7_Contig_4_Mean:315_Len:3797Len:	PE	S1	3797
				2	256	+
					Pfam	PF00893.14	Small Multidrug Resistance protein	1.3e-23	83.1
				253	786	-
					Pfam	PF08212.7	Lipocalin-like domain	5.8e-51	171.9
				875	2041	-
					ResFam	RF0057	CMY-LAT-MOX-ACT-MIR-FOX Class C β-lactamase	9.7e-204	669.6
				2071	2430	-
					Pfam	PF02313.12	FuMarA transcriptional regulator reductase subunit D	8.7e-53	177.1
				2441	2803	-
					Pfam	PF02300.12	FuMarA transcriptional regulator reductase subunit C	1e-51	174
				2847	3581	-
					TIGRFam	TIGR00384	dhsB: succinate dehydrogenase and fuMarA transcriptional regulator reductase iron-sulfur protein	4e-99	328.4
				3574	3795	-
					Pfam	PF02910.15	FuMarA transcriptional regulator reductase flavoprotein C-term	6e-12	45.4
PE_B7_Contig_6_Mean:3512_Len:2217Len:	PE	S1	2217
				3	638	-
					Pfam	PF13476.1	AAA domain	1.7e-10	41.4
				725	1006	-
							Unknown Function
				1283	2143	+
					ResFam	RF0119	SHV-LEN	1e-203	668.1
PE_B8_Contig_1_Mean:5934_Len:2828Len:	PE	S2	2828
				3	581	+
					Pfam	PF00665.21	Integrase core domain	3.1e-16	59.4
				857	1711	+
					ResFam	RF0053	Class A β-lactamase	6e-91	297.7
				1913	2647	-
					Pfam	PF13408.1	Recombinase zinc β ribbon domain	9.9e-10	38.4
				2715	2828	-
							Unknown Function
PE_B8_Contig_2_Mean:48_Len:2010Len:	PE	S2	2010
				1	1164	-
							Unknown Function
				1268	1969	-
					TIGRFam	TIGR00384	dhsB: succinate dehydrogenase and fuMarA transcriptional regulator reductase iron-sulfur protein	3.6e-34	116
CH_B2_Contig_3_Mean:527_Len:1039Len:	CH	CC2	1039
				1	579	+
					ResFam	RF0102	MFS transporter	1.6e-18	60.2
				719	1039	+
					Pfam	PF03009.12	Glycerophosphoryl diester phosphodiesterase family	4.6e-11	42.6
CH_B2_Contig_6_Mean:225_Len:1918Len:	CH	CC2	1918
				2	160	-
							Unknown Function
				329	976	-
					ResFam	RF0045	Chloramphenicol acetyltransferase	4.3e-72	235.6
				1605	1760	-
							Unknown Function
CH_B2_Contig_7_Mean:27_Len:697Len:	CH	CC2	697
				1	693	-
					TIGRFam	TIGR00444	mazG: MazG family protein	1.2e-50	170.4
CH_B2_Contig_12_Mean:37_Len:4800Len:	CH	CC2	4800
				1	246	-
					Pfam	PF13417.1	Glutathione S-transferase, N-terminal domain	1.2e-15	57.4
				472	1695	+
					Pfam	PF00768.15	D-alanyl-D-alanine carboxypeptidase	8.9e-101	336
				1742	2500	-
					Pfam	PF00455.17	DeoR C terminal sensor domain	9.5e-47	158.5
				2558	3154	-
					Pfam	PF01569.16	PAP2 superfamily	1.5e-19	69.7
				3439	4671	+
					ResFam	RF0102	MFS transporter	1.1e-30	100.1
				4676	4798	+
							Unknown Function
CH_B2_Contig_14_Mean:5091_Len:1337Len:	CH	CC2	1337
				11	307	+
					Pfam	PF00892.15	EamA-like transporter family	8.9e-12	45
				356	574	-
					Pfam	PF13999.1	MarB protein	1.9e-34	116.9
				615	992	-
					Pfam	PF12833.2	Helix-turn-helix domain	8.3e-20	70.5
				1010	1336	-
					ResFam	RF0092	MarR transcriptional regulator	1.7e-20	66.2
CH_B3_Contig_2_Mean:355_Len:2362Len:	CH	CH	2362
				3	374	+
					Pfam	PF03400.8	IS1 transposase	4.9e-68	227.1
				416	1072	+
					Pfam	PF12792.2	CSS motif domain associated with EAL	3.1e-20	72.3
				1072	1713	+
					Pfam	PF00563.15	EAL domain	3.7e-50	170.5
				1716	2003	-
					Pfam	PF12833.2	Helix-turn-helix domain	3.6e-24	84.5
				2124	2360	+
					ResFam	RF0145	SoxR transcriptional regulator	1.1e-36	119
CH_B3_Contig_3_Mean:231_Len:3176Len:	CH	CH	3176
				1	897	+
					ResFam	RF0142	MATE_efflux	3.6e-46	151.1
				1402	1938	-
					ResFam	RF0045	Chloramphenicol acetyltransferase	7.9e-66	215.2
				2087	3175	-
					TIGRFam	TIGR00665	DNA helicase	1.4e-122	407.5
CH_B3_Contig_5_Mean:15_Len:1607Len:	CH	CH	1607
				3	125	-
							Unknown Function
				125	814	-
					Pfam	PF00072.19	Response regulator receiver domain	1.2e-26	92.8
				827	1300	-
					Pfam	PF05981.7	CreA protein	1e-57	193
				1511	1606	+
							Unknown Function
CH_B3_Contig_6_Mean:54_Len:871Len:	CH	CH	871
				1	870	-
					Pfam	PF00384.17	Molybdopterin oxidoreductase	7.1e-09	34.7
CH_B4_Contig_1_Mean:40_Len:612Len:	CH	CS	612
				120	536	+
					ResFam	RF0145	SoxR transcriptional regulator	1.6e-71	232
CH_B4_Contig_2_Mean:20_Len:1069Len:	CH	CS	1069
				2	103	+
							Unknown Function
				148	906	-
					Pfam	PF00455.17	DeoR C terminal sensor domain	6e-48	162.4
				971	1069	-
							Unknown Function
CH_B4_Contig_3_Mean:27_Len:647Len:	CH	CS	647
				2	214	+
					Pfam	PF00486.23	Transcriptional regulatory protein, C terminal	1.5e-19	69.5
				214	645	+
							Unknown Function
CH_B4_Contig_4_Mean:23_Len:4634Len:	CH	CS	4634
				1	342	+
					Pfam	PF00593.19	TonB dependent receptor	9e-15	55.2
				388	1044	+
					Pfam	PF01648.15	4'-phosphopantetheinyl transferase superfamily	3.9e-05	23.3
				1019	1738	-
					ResFam	RF0012	Chloramphenicol acetyltransferase	1.1e-15	51.8
				1881	2999	+
					TIGRFam	TIGR02050	gshA_cyan_rel: carboxylate-amine ligase, YbdK family	6.5e-108	358.3
				3066	3314	+
					Pfam	PF06643.6	Protein of unknown function (DUF1158)	3.1e-47	158.6
				3336	3698	-
					Pfam	PF12833.2	Helix-turn-helix domain	7.7e-23	80.2
				3695	4633	-
							Unknown Function	4.3e-39	127.7
CH_B4_Contig_5_Mean:338_Len:2417Len:	CH	CS	2417
				49	1281	-
					ResFam	RF0102	MFS transporter	6.8e-30	97.6
				1608	2201	+
					Pfam	PF01569.16	PAP2 superfamily	4.3e-19	68.3
				2304	2417	+
					Pfam	PF08220.7	DeoR-like helix-turn-helix domain	5.5e-08	32.1
CH_B4_Contig_6_Mean:461_Len:1919Len:	CH	CS	1919
				2	319	+
					Pfam	PF08282.7	haloacid dehalogenase-like hydrolase	2.8e-28	99
				403	708	+
							Unknown Function
				737	1918	-
					ResFam	RF0102	MFS transporter	1.9e-32	106
CH_B4_Contig_7_Mean:24_Len:1016Len:	CH	CS	1016
				3	227	-
							Unknown Function
				295	795	+
							Unknown Function
				930	1016	-
							Unknown Function
CH_B4_Contig_8_Mean:45_Len:2276Len:	CH	CS	2276
				3	206	-
					Pfam	PF00690.21	Chloramphenicol acetyltransferase	4.6e-19	67.5
				243	416	+
							Unknown Function
				492	602	+
							Unknown Function
				791	1039	+
					Pfam	PF06643.6	Protein of unknown function (DUF1158)	9.8e-51	169.8
				1057	1398	-
					Pfam	PF12833.2	Helix-turn-helix domain	6e-23	80.6
				1429	2274	-
							Unknown Function	1.3e-37	122.9
CH_B4_Contig_9_Mean:5_Len:957Len:	CH	CS	957
				1	495	+
					Pfam	PF13610.1	Transposase DDE domain	3.9e-51	172.5
				501	641	+
							Unknown Function
				677	955	-
							Unknown Function
CH_B4_Contig_11_Mean:28_Len:2404Len:	CH	CS	2404
				1	606	-
					ResFam	RF0092	MarR transcriptional regulator	1.1e-19	63.6
				817	1482	+
					Pfam	PF01914.12	MarC family integral membrane protein	7.3e-69	230.8
				1507	2403	-
					ResFam	RF0102	MFS transporter	4.3e-25	81.8
CH_B4_Contig_13_Mean:33_Len:3680Len:	CH	CS	3680
				2	205	+
					TIGRFam	TIGR01321	TrpR: trp operon repressor	2.6e-28	96.2
				358	879	-
					TIGRFam	TIGR00258	TIGR00258: inosine/xanthosine triphosphatase	4.9e-73	242.6
				922	1569	+
					Pfam	PF00300.17	Histidine phosphatase superfamily (branch 1)	1.1e-38	132.7
				1566	2435	-
					Pfam	PF06445.10	GyrI-like small molecule binding domain	5.4e-24	84.8
				2646	3119	+
					Pfam	PF05981.7	CreA protein	1e-57	193
				3132	3680	+
					Pfam	PF00072.19	Response regulator receiver domain	6.7e-27	93.5
CH_B4_Contig_14_Mean:313_Len:3648Len:	CH	CS	3648
				1	528	-
					Pfam	PF01569.16	PAP2 superfamily	1.7e-19	69.6
				813	2045	+
					ResFam	RF0102	MFS transporter	1.2e-30	100.1
				2086	2370	-
							Unknown Function
				2456	3271	-
					TIGRFam	TIGR00099	Cof-subfamily: Cof-like hydrolase	1.8e-57	192.7
				3271	3648	-
					ResFam	RF0102	MFS transporter	3.7e-13	42.5
CH_B4_Contig_15_Mean:3010_Len:1009Len:	CH	CS	1009
				2	346	-
							Unknown Function
				645	1007	+
					ResFam	RF0102	MFS transporter	4.5e-17	55.4
CH_B4_Contig_16_Mean:26_Len:583Len:	CH	CS	583
				1	582	+
					Pfam	PF03472.10	Autoinducer binding domain	1.4e-31	108.7
CH_B4_Contig_17_Mean:389_Len:1881Len:	CH	CS	1881
				1	684	-
					Pfam	PF12833.2	Helix-turn-helix domain	2.5e-20	72.2
				896	1369	+
					Pfam	PF05981.7	CreA protein	4e-57	191.1
				1382	1879	+
					Pfam	PF00072.19	Response regulator receiver domain	8.8e-26	90
CH_B4_Contig_18_Mean:50_Len:1991Len:	CH	CS	1991
				2	682	-
					Pfam	PF13737.1	Transposase DDE domain	1.3e-44	150.8
				743	1381	+
					Pfam	PF01613.13	Flavin reductase like domain	5.5e-09	35.9
				1401	1757	-
					Pfam	PF12833.2	Helix-turn-helix domain	4.9e-22	77.7
CH_B4_Contig_19_Mean:53_Len:1390Len:	CH	CS	1390
				72	575	+
					Pfam	PF03400.8	IS1 transposase	5.4e-78	259.3
				577	1278	+
					Pfam	PF00563.15	EAL domain	2.7e-56	190.6
				1281	1388	-
					ResFam	RF0079	HTH_AraC transcriptional regulator	3.9e-13	42.5
CH_B4_Contig_20_Mean:232_Len:520Len:	CH	CS	520
				2	520	-
					Pfam	PF00300.17	Histidine phosphatase superfamily (branch 1)	5.2e-19	68.7
CH_B5_Contig_3_Mean:2327_Len:3296Len:	CH	NG	3296
				2	670	+
					Pfam	PF02637.13	GatB domain	1.2e-56	190.3
				814	1137	+
							Unknown Function
				1741	2388	+
					ResFam	RF0045	Chloramphenicol acetyltransferase	2.4e-72	236.5
				2570	3295	+
					TIGRFam	TIGR00444	mazG: MazG family protein	3.3e-45	152.5
CH_B5_Contig_7_Mean:5_Len:1169Len:	CH	NG	1169
				3	278	-
							Unknown Function
				326	757	-
					Pfam	PF13463.1	Winged helix DNA-binding domain	9.3e-10	38.5
CH_B5_Contig_13_Mean:2320_Len:1245Len:	CH	NG	1245
				3	248	-
							Unknown Function
				468	791	-
							Unknown Function
				809	1168	+
					ResFam	RF0045	Chloramphenicol acetyltransferase	1.1e-35	116.7
CH_B5_Contig_14_Mean:2398_Len:709Len:	CH	NG	709
				253	708	+
					ResFam	RF0045	Chloramphenicol acetyltransferase	3.8e-50	164
CH_B5_Contig_17_Mean:425_Len:4119Len:	CH	NG	4119
				1	609	-
					Pfam	PF00902.13	Sec-independent protein translocase protein (TatC)	3.7e-44	150.5
				653	889	-
					TIGRFam	TIGR01411	tatAE: twin arginine-targeting protein translocase, TatA/E family	3.4e-19	66.1
				937	2109	-
							Unknown Function	1.1e-26	87.3
				2113	2277	-
					Pfam	PF00301.15	Rubredoxin	5.3e-27	93.3
				2551	4119	-
					Pfam	PF02929.12	β galactosidase small chain	2.9e-46	157.6
CH_B5_Contig_19_Mean:312_Len:683Len:	CH	NG	683
				356	682	+
							Unknown Function
CH_B5_Contig_20_Mean:2059_Len:1054Len:	CH	NG	1054
				2	727	-
					TIGRFam	TIGR00444	mazG: MazG family protein	3.4e-45	152.5
				884	1054	-
					ResFam	RF0045	Chloramphenicol acetyltransferase	1e-16	54.8
CH_B6_Contig_1_Mean:4626_Len:1889Len:	CH	DE	1889
				1	75	+
							Unknown Function
				89	478	+
					ResFam	RF0091	MarA transcriptional regulator	5e-94	304.7
				510	728	+
					Pfam	PF13999.1	MarB protein	6.1e-35	118.4
				785	1861	-
					Pfam	PF00232.13	Glycosyl hydrolase family 1	9.6e-85	284.3
CH_B6_Contig_2_Mean:16_Len:681Len:	CH	DE	681
				2	610	-
					Pfam	PF03472.10	Autoinducer binding domain	1.6e-31	108.4
CH_B6_Contig_3_Mean:299_Len:1808Len:	CH	DE	1808
				1	282	-
					ResFam	RF0145	SoxR transcriptional regulator	6.8e-44	142.4
				368	691	+
					Pfam	PF12833.2	Helix-turn-helix domain	8e-22	77
				694	1335	-
					Pfam	PF00563.15	EAL domain	3.7e-50	170.5
				1335	1808	-
							Unknown Function
CH_B7_Contig_1_Mean:377_Len:3641Len:	CH	S1	3641
				2	229	-
							Unknown Function
				514	1746	+
					ResFam	RF0102	MFS transporter	2.2e-30	99.1
				1787	2071	-
							Unknown Function
				2157	2972	-
					TIGRFam	TIGR00099	Cof-subfamily: Cof-like hydrolase	2.5e-57	192.3
				2972	3640	-
					ResFam	RF0102	MFS transporter	1.1e-21	70.5
CH_B7_Contig_3_Mean:33_Len:2954Len:	CH	S1	2954
				2	661	-
					Pfam	PF00072.19	Response regulator receiver domain	1.7e-26	92.3
				674	1147	-
					Pfam	PF05981.7	CreA protein	1e-57	193
				1358	2227	+
					Pfam	PF06445.10	GyrI-like small molecule binding domain	5.4e-24	84.8
				2224	2871	-
					Pfam	PF00300.17	Histidine phosphatase superfamily (branch 1)	1.1e-38	132.7
CH_B8_Contig_1_Mean:350_Len:955Len:	CH	S2	955
				2	955	-
							Unknown Function
CH_B8_Contig_2_Mean:697_Len:2574Len:	CH	S2	2574
				3	299	+
					Pfam	PF08352.7	Oligopeptide/dipeptide transporter, C-terminal region	1.7e-09	37.7
				296	691	+
					Pfam	PF13038.1	Domain of unknown function (DUF3899)	1.7e-07	31.2
				1139	1795	-
					ResFam	RF0045	Chloramphenicol acetyltransferase	1.9e-88	289
				1978	2574	-
							Unknown Function
CH_B8_Contig_4_Mean:32_Len:731Len:	CH	S2	731
				1	729	+
							Unknown Function	1.4e-17	57.6
CH_B8_Contig_5_Mean:227_Len:1928Len:	CH	S2	1928
				2	436	+
							Unknown Function
				565	1746	+
							Unknown Function	1.1e-17	58
CH_B8_Contig_6_Mean:341_Len:2516Len:	CH	S2	2516
				3	158	+
							Unknown Function
				562	1098	-
					ResFam	RF0045	Chloramphenicol acetyltransferase	6.4e-65	212.2
				1246	2514	-
					TIGRFam	TIGR00665	DnaB: repliChloramphenicol acetyltransferaseive DNA helicase	3.2e-138	459.1
CH_B8_Contig_7_Mean:437_Len:2325Len:	CH	S2	2325
				2	796	+
					Pfam	PF02833.9	DHHA2 domain	1.3e-11	44.6
				903	2078	-
					ResFam	RF0085	Class B β-lactamase	1.5e-19	64.1
				2140	2325	-
					Pfam	PF00342.14	Phosphoglucose isomerase	1.4e-16	59.9
GE_B2_Contig_1_Mean:2798_Len:4769Len:	GE	CC2	4769
				1	426	+
					Pfam	PF00733.16	Asparagine synthase	1.5e-14	53.9
				416	1042	-
					Pfam	PF01551.17	Peptidase family M23	9.5e-24	83.1
				1116	1973	-
					TIGRFam	TIGR00096	TIGR00096: putative S-adenosylmethionine-dependent methyltransferase, YraL family	1.1e-60	203.3
				1936	2739	-
					ResFam	RF0075	FmrO ribosomal RNA methytransferase	4.6e-65	212.7
				2736	3671	-
					TIGRFam	TIGR00449	tgt_general: tRNA-guanine family transglycosylase	5.2e-85	283.4
				3817	4767	-
					Pfam	PF01795.14	MraW methylase family	4.3e-115	384.1
GE_B2_Contig_2_Mean:488_Len:3190Len:	GE	CC2	3190
				1	735	-
					TIGRFam	TIGR00096	TIGR00096: putative S-adenosylmethionine-dependent methyltransferase, YraL family	6.2e-63	210.6
				738	1505	-
					ResFam	RF0075	FmrO ribosomal RNA methytransferase	2.5e-68	223.3
				1498	2583	-
					TIGRFam	TIGR00449	tgt_general: tRNA-guanine family transglycosylase	3.4e-87	290.5
				2580	3188	-
					Pfam	PF01795.14	MraW methylase family	3.9e-78	262.7
GE_B2_Contig_3_Mean:47_Len:1359Len:	GE	CC2	1359
				2	991	-
					TIGRFam	TIGR00233	trpS: tryptophan--tRNA ligase	6.6e-109	362
GE_B2_Contig_4_Mean:2544_Len:4155Len:	GE	CC2	4155
				3	428	-
							Unknown Function
				425	985	-
							Unknown Function
				982	1551	-
							Unknown Function
				1548	2297	-
					ResFam	RF0075	FmrO ribosomal RNA methytransferase	2.7e-76	249.5
				2294	3379	-
					TIGRFam	TIGR00449	tgt_general: tRNA-guanine family transglycosylase	9.5e-88	292.4
				3376	4155	-
					Pfam	PF01795.14	MraW methylase family	3.5e-95	318.7
GE_B2_Contig_5_Mean:189_Len:904Len:	GE	CC2	904
				1	642	-
					ResFam	RF0075	FmrO ribosomal RNA methytransferase	6.5e-58	189.2
				635	904	-
					Pfam	PF01702.13	Queuine tRNA-ribosyltransferase	8.2e-19	67.6
GE_B2_Contig_7_Mean:20_Len:1423Len:	GE	CC2	1423
				2	826	+
					Pfam	PF00288.21	GHMP kinases N terminal domain	5e-09	35.9
				838	1422	+
					Pfam	PF01795.14	MraW methylase family	9.1e-54	182.6
GE_B2_Contig_10_Mean:174_Len:1826Len:	GE	CC2	1826
				173	421	+
					Pfam	PF01702.13	Queuine tRNA-ribosyltransferase	5e-21	74.9
				414	1166	+
					ResFam	RF0075	FmrO ribosomal RNA methytransferase	2.6e-70	229.8
				1168	1824	+
					TIGRFam	TIGR00096	TIGR00096: putative S-adenosylmethionine-dependent methyltransferase, YraL family	6.8e-61	203.9
GE_B3_Contig_1_Mean:341_Len:1800Len:	GE	CH	1800
				3	224	+
					Pfam	PF01702.13	Queuine tRNA-ribosyltransferase	2.3e-19	69.5
				221	1024	+
					ResFam	RF0075	FmrO ribosomal RNA methytransferase	8.7e-66	215
				987	1799	+
					TIGRFam	TIGR00096	TIGR00096: putative S-adenosylmethionine-dependent methyltransferase, YraL family	1.4e-60	202.9
GE_B7_Contig_1_Mean:7216_Len:1968Len:	GE	S1	1968
				2	85	+
							Unknown Function
				78	830	+
					ResFam	RF0075	FmrO ribosomal RNA methytransferase	1.5e-68	224.1
				832	1692	+
							Unknown Function
GE_B8_Contig_1_Mean:54_Len:2517Len:	GE	S2	2517
				55	807	-
					ResFam	RF0075	FmrO ribosomal RNA methytransferase	2.8e-67	219.9
				800	1888	-
					TIGRFam	TIGR00449	tgt_general: tRNA-guanine family transglycosylase	9.2e-86	285.8
				1909	2517	-
					Pfam	PF01795.14	MraW methylase family	1.1e-80	271
GE_B8_Contig_2_Mean:4429_Len:912Len:	GE	S2	912
				1	201	+
					Pfam	PF01702.13	Queuine tRNA-ribosyltransferase	3.2e-20	72.3
				272	436	-
							Unknown Function
				483	911	+
					ResFam	RF0075	FmrO ribosomal RNA methytransferase	9.8e-33	106.8
GE_B8_Contig_3_Mean:71_Len:2933Len:	GE	S2	2933
				3	482	-
							Unknown Function
				479	1054	-
							Unknown Function
				1051	1794	-
					ResFam	RF0075	FmrO ribosomal RNA methytransferase	2.7e-81	265.8
				1813	2898	-
					TIGRFam	TIGR00449	tgt_general: tRNA-guanine family transglycosylase	3.4e-85	284
TE_B2_Contig_2_Mean:581_Len:2206Len:	TE	CC2	2206
				2	355	+
					ResFam	RF0093	MarR transcriptional regulator	1.1e-12	41.1
				357	1913	+
					ResFam	RF0102	MFS transporter	9.6e-53	172.7
TE_B2_Contig_3_Mean:747_Len:1521Len:	TE	CC2	1521
				142	930	-
					Pfam	PF00378.15	Enoyl-CoA hydratase/isomerase family	4e-47	160.2
				1153	1521	-
					Pfam	PF12697.2	α/β hydrolase family	1.1e-08	35.1
TE_B3_Contig_1_Mean:221_Len:2740Len:	TE	CH	2740
				749	1426	-
					Pfam	PF02909.12	TetR repressor	4.8e-48	162.2
				1505	2704	+
					ResFam	RF0127	TetA tetracycline efflux pump	1.7e-210	692.2
TE_B3_Contig_2_Mean:173_Len:1776Len:	TE	CH	1776
				91	879	-
					Pfam	PF00378.15	Enoyl-CoA hydratase/isomerase family	2e-46	158
				1102	1776	-
					Pfam	PF12697.2	α/β hydrolase family	2e-34	119.3
TE_B4_Contig_3_Mean:157_Len:2259Len:	TE	CS	2259
				2	190	+
					Pfam	PF06643.6	Protein of unknown function (DUF1158)	1.1e-35	121.6
				273	647	-
					ResFam	RF0114	ramA	1.4e-84	273.8
				647	1750	-
					ResFam	RF0086	Class B β-lactamase_2	1.4e-37	122.7
				1941	2258	+
					Pfam	PF00440.18	Bacterial regulatory proteins, tetR family	1.9e-13	49.6
TE_B4_Contig_4_Mean:31_Len:3117Len:	TE	CS	3117
				152	2071	-
					ResFam	RF0133	TetO ribosomal protection protein	0	1225.5
				2438	2812	-
					Pfam	PF14198.1	Transposon-encoded protein TnpV	5e-41	138.9
				2793	3116	-
							Unknown Function
TE_B7_Contig_1_Mean:27_Len:1012Len:	TE	S1	1012
				3	197	-
							Unknown Function
				756	1010	-
					Pfam	PF02518.21	Histidine kinase-, DNA gyrase B-, and HSP90-like ATPase	3.4e-21	74.9
TE_B7_Contig_2_Mean:604_Len:951Len:	TE	S1	951
				1	99	+
							Unknown Function
				158	367	+
					Pfam	PF14411.1	A nuclease of the HNH/ENDO VII superfamily with conserved LHH	1.1e-09	38.2
				360	758	+
							Unknown Function
TE_B7_Contig_4_Mean:653_Len:738Len:	TE	S1	738
				140	259	-
							Unknown Function
				562	738	+
							Unknown Function
TE_B7_Contig_8_Mean:30_Len:2409Len:	TE	S1	2409
				2	145	+
							Unknown Function
				132	2051	+
					ResFam	RF0133	TetM/W/O/S ribosomal protection protein	0	1230
TE_B7_Contig_9_Mean:20323_Len:3302Len:	TE	S1	3302
				2	91	-
							Unknown Function
				163	2082	+
					ResFam	RF0133	TetM/W/O/S ribosomal protection protein	0	1363
				2133	2900	+
					Pfam	PF13847.1	Methyltransferase domain	2.7e-17	62.6
				2972	3166	-
							Unknown Function
TE_B7_Contig_11_Mean:23_Len:2690Len:	TE	S1	2690
				1	168	-
							Unknown Function
				263	775	-
					TIGRFam	TIGR02937	sigma70-ECF: RNA polymerase sigma factor, sigma-70 family	1.9e-13	48.2
				1372	2592	-
					ResFam	RF0102	MFS transporter	5.2e-22	71.6
TE_B7_Contig_12_Mean:514_Len:4808Len:	TE	S1	4808
				3	851	+
					Pfam	PF12696.2	TraM recognition site of TraD and TraG	2.6e-31	108
				901	1437	+
							Unknown Function
				2362	4281	+
					ResFam	RF0133	TetM/W/O/S ribosomal protection protein	0	1174
				4293	4502	+
							Unknown Function
				4533	4808	+
					Pfam	PF12730.2	ABC-2 family transporter protein	1.2e-07	31
TE_B7_Contig_13_Mean:409_Len:1084Len:	TE	S1	1084
				2	271	-
							Unknown Function
				482	823	-
							Unknown Function
TE_B8_Contig_2_Mean:20_Len:869Len:	TE	S2	869
				2	868	+
					Pfam	PF00665.21	Integrase core domain	5.5e-19	68.3
TE_B8_Contig_4_Mean:40_Len:957Len:	TE	S2	957
				1	108	-
					Pfam	PF12750.2	Maff2 family	4.3e-19	67.7
				202	957	-
					Pfam	PF12696.2	TraM recognition site of TraD and TraG	5.9e-32	110.1
TE_B8_Contig_6_Mean:22_Len:1576Len:	TE	S2	1576
				3	503	+
					Pfam	PF00877.14	NlpC/P60 family	3.1e-32	110.3
				500	1432	+
					Pfam	PF12642.2	Conjugative transposon protein TcpC	1e-62	211.5
TE_B8_Contig_8_Mean:228_Len:551Len:	TE	S2	551
				3	362	+
					Pfam	PF00589.17	Phage integrase family	9.6e-17	61
TE_B8_Contig_12_Mean:26_Len:598Len:	TE	S2	598
				3	596	+
					Pfam	PF03764.13	Elongation factor G, domain IV	3.2e-19	68.5
TE_B8_Contig_14_Mean:468_Len:1234Len:	TE	S2	1234
				3	806	+
					Pfam	PF05257.11	CHAP domain	3.8e-06	26.4
				1083	1232	-
							Unknown Function
TE_B8_Contig_19_Mean:386_Len:3278Len:	TE	S2	3278
				3	74	+
							Unknown Function
				126	1091	-
							Unknown Function
				1491	3278	+
					ResFam	RF0133	TetM/W/O/S ribosomal protection protein	0	1137.3
TE_B8_Contig_20_Mean:6212_Len:3415Len:	TE	S2	3415
				2	301	-
					TIGRFam	TIGR02384	RelB_DinJ: addiction module antitoxin, RelB/DinJ family	2.5e-19	67.2
				485	2404	-
					ResFam	RF0133	TetM/W/O/S ribosomal protection protein	0	1365.5
				3045	3185	-
					Pfam	PF12750.2	Maff2 family	1e-23	82.4
