# Supplementary material for: Characterization of Wild and Captive Baboon Gut Microbiota and Their Antibiotic Resistomes
Source: mSystems. 2018 Jun 26;3(3):e00016-18. doi: 10.1128/mSystems.00016-18 (PMC6020475; doi:10.1128/mSystems.00016-18)
Supplement: TABLE S4 [file sys003182241st4.xlsx]

## Sheet: Table S4
					Sample	BP01_CC1	BP02_CC2	BP03_CH	BP04_CS	BP05_NG	BP06_DE	BP07_S1	BP08_S2	BA_P01	BA_P02	BA_P03	BA_P04	BA_P05	HDZ_P11	HDZ_P12	HDZ_P13	HDZ_P14	HDZ_P15	HMP_P16	HMP_P17	HMP_P18	HMP_P19	HMP_P20	BA01	BA02	BA03	BA04	BA05	BA06	BA07	BA08	BA09	BA10	BA11	BA12	BA13	BA14	BA15	BA16	BA17	BA18	BA19	BA20	BA21
					Species	Baboon	Baboon	Baboon	Baboon	Baboon	Baboon	Baboon	Baboon	Baboon	Baboon	Baboon	Baboon	Baboon	Human	Human	Human	Human	Human	Human	Human	Human	Human	Human	Baboon	Baboon	Baboon	Baboon	Baboon	Baboon	Baboon	Baboon	Baboon	Baboon	Baboon	Baboon	Baboon	Baboon	Baboon	Baboon	Baboon	Baboon	Baboon	Baboon	Baboon
					Group	Kafue pool	Kafue pool	Kafue pool	Kafue pool	Kafue pool	Kafue pool	SNPRC pool	SNPRC pool	Ambo. pool	Ambo. pool	Ambo. pool	Ambo. pool	Ambo. pool	Hadza pool	Hadza pool	Hadza pool	Hadza pool	Hadza pool	HMP pool	HMP pool	HMP pool	HMP pool	HMP pool	Amboseli	Amboseli	Amboseli	Amboseli	Amboseli	Amboseli	Amboseli	Amboseli	Amboseli	Amboseli	Amboseli	Amboseli	Amboseli	Amboseli	Amboseli	Amboseli	Amboseli	Amboseli	Amboseli	Amboseli	Amboseli
					# hits	4	5	9	11	4	7	17	13	7	6	6	6	3	28	24	31	20	21	20	34	19	23	26	5	3	6	5	5	1	8	4	3	4	3	4	3	2	4	2	3	3	6	2	3
ShorBRED marker (95%)	Antibiotic	Gene	Type	# hits	sum RPKM	17.5265	5.58133	17.5634	22.6718	6.09978	12.7264	35.4113	26.7936	7.56926	4.52895	6.0191	7.05866	1.3356	238.138	368.959	377.325	282.162	173.503	201.336	231.526	52.3975	266.999	211.548	3.62033	5.0271	19.3156	4.87809	2.6382	1.52714	8.27077	6.70747	3.5866	2.26933	3.2753	3.76083	1.18516	5.71418	2.73157	2.58842	2.26582	1.29213	8.78114	19.1103	10.4479
gb|AIJ27543_1|ARO_3002629|ANT(6)-Ib__Campylobacter_jejuni_	Aminoglycoside	ANT(6)-Ib	Aminoglycoside Nucleotidyltransferase (ANT)	133	619.577	-	-	-	-	-	-	-	1.45903	-	-	-	-	-	3.53579	6.63826	2.1813	4.68882	3.97464	3.11435	4.20434	6.15174	1.53463	4.15823	-	-	-	-	-	-	-	-	-	-	-	-	-	-	-	-	-	-	-	-	-
gb|AGV10830_1|ARO_3002647|APH(3_)-IIIa__Campylobacter_coli	Aminoglycoside	APH(3')-IIIa	Aminoglycoside Phosphotransferase (APH)	95	316.755	-	-	-	-	-	-	-	0.501351	-	-	-	-	-	-	-	-	-	-	11.1687	1.46684	0.447852	1.30238	1.31944	-	-	-	-	-	-	-	-	-	-	-	-	-	-	-	-	-	-	-	-	-
gb|AAU10334_1|ARO_3002628|aad(6)__Streptococcus_oralis_	Aminoglycoside	aad(6)	Aminoglycoside Nucleotidyltransferase (ANT)	48	227.466	-	-	-	-	-	-	-	-	-	-	-	-	-	-	-	-	-	-	22.0172	1.4349	-	0.767314	0.83424	-	-	-	-	-	-	-	-	-	-	-	-	-	-	-	-	-	-	-	-	-
gb|AAA88552_1|ARO_3002541|AAC(3)-VIIa__Streptomyces_rimosus_	Aminoglycoside	AAC(3)-VIIa	Aminoglycoside Acetyltransferase (AAC)	92	94.3528	0.293484	0.393398	0.885466	3.41796	1.02374	0.699615	1.71333	2.62819	1.06123	0.274309	0.499208	0.496853	-	-	1.03557	1.23491	-	1.70468	-	-	-	-	0.144602	1.67105	0.251355	0.665348	0.303497	0.161628	-	0.514836	-	0.3813	-	0.318943	0.30162	-	0.634908	-	-	-	0.439873	0.503072	-	-
gb|AAC23556_1|ARO_3002660|APH(6)-Id__Pseudomonas_aeruginosa_	Aminoglycoside	APH(6)-Id	Aminoglycoside Phosphotransferase (APH)	34	49.77	-	-	7.15363	-	-	-	-	-	-	-	-	-	-	3.69415	0.713089	0.252595	-	0.4486	-	0.303533	0.793466	-	-	-	-	-	-	-	-	-	-	-	-	-	-	-	-	-	-	-	-	-	-	-
gb|CBH51824_1|ARO_3002629|ANT(6)-Ib__Campylobacter_fetus	Aminoglycoside	ANT(6)-Ib	Aminoglycoside Nucleotidyltransferase (ANT)	11	47.6611	-	-	-	-	-	-	-	-	-	-	-	-	-	-	-	-	-	-	-	1.79786	-	-	-	-	-	-	-	-	-	-	-	-	-	-	-	-	-	-	-	-	-	-	-	-
gb|ABK33456_1|ARO_3002639|APH(3__)-Ib__Pseudomonas_aeruginosa_	Aminoglycoside	APH(3'')-Ib	Aminoglycoside Phosphotransferase (APH)	33	40.0542	-	-	2.46948	-	-	-	0.450877	-	-	-	-	-	-	1.75131	0.454197	0.626189	0.529206	-	-	0.409073	0.617827	-	-	-	-	-	-	-	-	-	-	-	-	-	-	-	-	-	-	-	-	-	-	-
gb|NP_863643_1|ARO_3002597|AAC(6_)-Ie-APH(2__)-Ia__Staphylococcus_aureus_	Aminoglycoside	AAC(6')-Ie-APH(2'')-Ia	Aminoglycoside Acetyltransferase (AAC)	9	29.9885	-	-	-	-	-	-	-	-	-	-	-	-	-	-	-	-	-	-	-	-	1.54796	-	-	-	-	-	-	-	-	-	-	-	-	-	-	-	-	-	-	-	-	-	-	-
gb|AAN87151_1|ARO_3002618|aadA21__Salmonella_enterica	Aminoglycoside	aadA21	Aminoglycoside Nucleotidyltransferase (ANT)	4	18.1418	-	-	-	-	-	-	-	-	-	-	-	-	-	-	-	-	-	-	-	-	-	-	-	-	-	-	-	-	-	-	-	-	-	-	-	-	-	-	-	-	-	-	-	-
gb|WP_000572405_1|ARO_3002644|APH(3_)-IIa__Bacteria_	Aminoglycoside	APH(3')-IIa	Aminoglycoside Phosphotransferase (APH)	5	13.0119	-	-	-	-	-	-	-	-	-	-	-	-	-	-	-	0.295433	2.76741	-	-	-	-	-	-	-	-	-	-	-	-	-	-	-	-	-	-	-	-	-	-	-	-	-	-	-
gb|AGV10818_1|ARO_3002669|APH(2__)-Ig__Campylobacter_coli	Aminoglycoside	APH(2'')-Ig	Aminoglycoside Phosphotransferase (APH)	17	8.75793	-	-	-	-	-	-	-	-	-	-	-	-	-	-	-	-	-	-	-	0.147935	-	-	-	-	-	-	-	-	-	-	-	-	-	-	-	-	-	-	-	-	-	-	-	-
gb|AAK63040_1|ARO_3002635|APH(2__)-IIa__Escherichia_coli_	Aminoglycoside	APH(2'')-IIa	Aminoglycoside Phosphotransferase (APH)	17	6.33505	-	-	-	-	-	-	-	-	-	-	-	-	-	-	-	-	-	-	-	0.133241	-	-	-	-	-	-	-	-	-	-	-	-	-	-	-	-	-	-	-	-	-	-	-	-
gb|AAK63041_1|ARO_3002559|AAC(6_)-Ip__Escherichia_coli_	Aminoglycoside	AAC(6')-Ip	Aminoglycoside Acetyltransferase (AAC)	10	4.38428	-	-	-	-	-	-	-	-	-	-	-	-	-	-	-	-	-	-	-	0.133241	-	-	-	-	-	-	-	-	-	-	-	-	-	-	-	-	-	-	-	-	-	-	-	-
gb|CAE51638_1|ARO_3002641|APH(3_)-Ia__Serratia_marcescens_	Aminoglycoside	APH(3')-Ia	Aminoglycoside Phosphotransferase (APH)	4	2.42548	-	-	-	-	-	-	-	-	-	-	-	-	-	-	-	-	-	-	-	-	-	-	-	-	-	-	-	-	-	-	-	-	-	-	-	-	-	-	-	-	-	-	-	-
gb|AAC14693_1|ARO_3002637|APH(2__)-IVa__Enterococcus_casseliflavus_	Aminoglycoside	APH(2'')-IVa	Aminoglycoside Phosphotransferase (APH)	3	1.8117	-	-	-	-	-	-	-	-	-	-	-	-	-	-	-	-	-	-	-	-	-	-	-	-	-	-	-	-	-	-	-	-	-	-	-	-	-	-	-	-	-	-	-	-
GE_B8_Contig_2_Mean:4429_Len:912_483_911_+	Aminoglycoside	RmtG (93%)	16s ribosomal RNA methyltransferase	3	1.57093	-	-	-	-	-	0.728766	-	0.408105	-	-	-	-	-	-	-	-	-	-	-	-	-	-	-	-	-	-	-	-	-	-	-	-	-	-	-	-	-	-	-	-	-	-	-	-
GE_B2_Contig_2_Mean:488_Len:3190_738_1505_-	Aminoglycoside	RmtF (49%)	16s ribosomal RNA methyltransferase	5	1.02641	-	-	-	-	-	-	-	-	-	-	-	0.11645	-	-	-	-	-	-	-	-	-	-	-	-	-	-	-	-	-	0.165681	-	-	-	-	-	0.160157	-	-	-	-	-	0.24987	-	-
gb|AAF17880_1|ARO_3002605|aadA5__Escherichia_coli_	Aminoglycoside	aadA5	Aminoglycoside Nucleotidyltransferase (ANT)	4	1.02269	-	-	-	-	-	-	-	-	-	-	-	-	-	-	-	-	-	-	-	0.282633	-	-	-	-	-	-	-	-	-	-	-	-	-	-	-	-	-	-	-	-	-	-	-	-
gb|ADQ43421_1|ARO_3002646|APH(3_)-IIc__Stenotrophomonas_maltophilia_	Aminoglycoside	APH(3')-IIc	Aminoglycoside Phosphotransferase (APH)	1	0.824756	-	-	-	-	-	-	-	-	-	-	-	-	-	-	-	-	-	-	-	-	-	-	-	-	-	-	-	-	-	-	-	-	-	-	-	-	-	-	-	-	-	-	-	-
gb|AFJ11385_1|ARO_3002666|rmtF__Klebsiella_pneumoniae_	Aminoglycoside	rmtF	16S ribosomal RNA methyltransferase	1	0.707864	-	-	-	-	-	-	-	-	-	-	-	-	-	-	-	-	-	-	-	-	-	-	-	-	-	-	-	-	-	-	-	-	-	-	-	-	-	-	-	-	-	-	-	-
gb|AGE00988_1|ARO_3002668|rmtG__Klebsiella_pneumoniae_	Aminoglycoside	rmtG	16S ribosomal RNA methyltransferase	1	0.639837	-	-	-	-	0.639837	-	-	-	-	-	-	-	-	-	-	-	-	-	-	-	-	-	-	-	-	-	-	-	-	-	-	-	-	-	-	-	-	-	-	-	-	-	-	-
gb|BAF80809_1|ARO_3002665|npmA__Escherichia_coli_	Aminoglycoside	npmA	16S ribosomal RNA methyltransferase	1	0.186232	-	-	-	-	-	-	-	-	-	-	-	-	-	-	-	-	-	-	-	-	-	-	-	-	-	-	-	-	-	-	-	-	-	-	-	-	-	-	-	-	-	-	-	-
GE_B2_Contig_4_Mean:2544_Len:4155_1548_2297_-	Aminoglycoside	RmtD (81%)	16s ribosomal RNA methyltransferase	1	0.171612	-	-	-	-	-	-	-	-	-	-	-	-	-	-	-	-	-	-	-	-	-	-	-	-	-	-	-	-	-	0.171612	-	-	-	-	-	-	-	-	-	-	-	-	-	-
gb|AFU35063_1|ARO_3002630|ANT(9)-Ia__Staphylococcus_aureus_	Aminoglycoside	ANT(9)-Ia	Aminoglycoside Nucleotidyltransferase (ANT)	1	0.164577	-	-	-	-	-	-	-	-	-	-	-	-	-	-	-	-	-	-	-	-	-	-	-	-	-	-	-	-	-	-	-	-	-	-	-	-	-	-	-	-	-	-	-	-
gb|AAL51021_2|ARO_3002598|ANT(3__)-Ii-AAC(6_)-IId_fusion_protein	Aminoglycoside	ANT(3'')-Ii-AAC(6')-IId	Aminoglycoside Nucleotidyltransferase (ANT)	1	0.152286	-	-	-	-	-	-	-	-	-	-	-	-	-	-	-	-	-	-	-	-	-	-	-	-	-	-	-	-	-	-	-	-	-	-	-	-	-	-	-	-	-	-	-	-
gb|CCP42991_1|ARO_3002525|AAC(2_)-Ic__Mycobacterium_tuberculosis	Aminoglycoside	AAC(2')-Ic	Aminoglycoside Acetyltransferase (AAC)	1	0.124809	-	-	-	-	-	-	-	-	-	-	-	-	-	-	-	-	-	-	-	-	-	-	-	-	-	-	-	-	-	-	-	-	-	-	-	-	-	-	-	-	-	-	-	-
gb|CAA52904_1|ARO_3002688|catS__Streptococcus_pyogenes_	Amphenicol	catS	Chloramphenicol Acetyltransferase (CAT)	24	63.9934	-	-	-	-	-	-	-	-	-	-	-	-	-	-	-	-	-	-	-	-	0.304902	0.302275	0.32864	-	-	-	-	-	-	-	-	-	-	-	-	-	-	-	-	-	-	-	-	-
CH_B2_Contig_6_Mean:225_Len:1918_329_976_-	Amphenicol	cat (46%)	Chloramphenicol Acetyltransferase (CAT)	46	40.5419	0.504425	0.860558	1.17601	2.43293	3.41246	1.91301	0.160625	0.35199	0.373088	0.385747	1.75503	0.34935	0.426256	-	-	-	-	-	-	-	-	-	-	0.391653	-	0.935646	0.142264	0.833393	-	3.05684	1.14299	0.536203	0.358316	-	0.141384	-	-	0.433221	-	-	0.412381	2.82978	-	0.245256
gb|AAA23018_1|ARO_3002670|cat__Campylobacter_coli_	Amphenicol	cat	Chloramphenicol Acetyltransferase (CAT)	4	38.1625	-	-	-	-	-	-	-	-	-	-	-	-	-	-	-	-	-	-	-	-	-	-	-	-	-	-	-	-	-	-	-	-	-	-	-	-	-	-	-	-	-	-	-	-
CH_B3_Contig_3_Mean:231_Len:3176_1402_1938_-	Amphenicol	catD (52%)	Chloramphenicol Acetyltransferase (CAT)	28	20.4216	-	-	0.824738	0.603503	-	-	0.45074	0.904955	-	-	-	-	-	0.584351	-	0.750307	0.11009	0.186644	-	-	-	-	-	-	-	-	-	-	-	-	-	-	-	-	-	-	-	-	-	-	-	-	-	-
gb|AAB51421_1|ARO_3002686|catP__Clostridium_perfringens_	Amphenicol	catP	Chloramphenicol Acetyltransferase (CAT)	3	9.63686	-	-	-	-	-	-	-	-	-	-	-	-	-	-	-	-	-	-	-	-	-	-	-	-	-	-	-	-	-	-	-	-	-	-	-	-	-	-	-	-	-	-	-	-
CH_B4_Contig_4_Mean:23_Len:4634_1019_1738_-	Amphenicol	AAC(6')-31 (20%)	-	1	1.18679	-	-	-	1.18679	-	-	-	-	-	-	-	-	-	-	-	-	-	-	-	-	-	-	-	-	-	-	-	-	-	-	-	-	-	-	-	-	-	-	-	-	-	-	-	-
gb|CAA23899_1|ARO_3002683|catI__Escherichia_coli_	Amphenicol	catI	Chloramphenicol Acetyltransferase (CAT)	1	0.959495	-	-	-	-	-	-	-	-	-	-	-	-	-	-	-	-	-	-	-	-	-	-	-	-	-	-	-	-	-	-	-	-	-	-	-	-	-	-	-	-	-	-	-	-
gb|CAA11473_1|ARO_3002678|catB6__Pseudomonas_aeruginosa_	Amphenicol	catB6	Chloramphenicol Acetyltransferase (CAT)	3	0.368301	-	-	-	-	-	-	-	-	-	-	-	-	-	-	-	-	-	-	-	-	-	-	-	-	-	-	-	-	-	-	-	-	-	-	-	-	-	-	-	-	-	-	-	-
gb|AAD23513_1|ARO_3003002|CfxA2__Prevotella_intermedia_	Beta-lactam	CfxA2	Class A Beta-Lactamase	137	6356.66	-	-	-	-	-	-	1.42778	1.5644	-	-	-	-	-	10.7252	27.3275	24.2491	18.434	12.9556	25.9509	51.2356	0.670783	43.8904	20.3888	-	-	-	-	-	-	-	-	-	-	-	-	-	-	-	-	-	-	-	-	-
gb|ACT97371_1|ARO_3003097|CfxA6__uncultured_organism_	Beta-lactam	CfxA6	Class A Beta-Lactamase	46	1460.57	-	-	-	3.16478	-	-	3.42667	5.00609	-	-	-	-	-	16.8539	17.2595	25.8208	18.2817	7.5006	-	0.282633	-	33.9153	-	-	-	-	-	-	-	-	-	-	-	-	-	-	-	-	-	-	-	-	-	-
gb|ACT97415_1|ARO_3002999|CblA-1__mixed_culture	Beta-lactam	CblA-1	Class A Beta-Lactamase	100	854.985	-	-	-	-	-	-	-	-	-	-	-	-	-	-	-	-	-	-	9.0985	2.94533	1.98587	3.01877	7.88736	-	-	-	-	-	-	-	-	-	-	-	-	-	-	-	-	-	-	-	-	-
gb|AGK07369_1|ARO_3001690|OXA-255__Acinetobacter_pittii_	Beta-lactam	OXA-255	Class D Beta-Lactamase	164	296.334	0.293484	2.75379	0.442733	2.27864	1.02374	2.44865	1.028	2.62819	3.58164	2.60593	1.99683	2.73269	0.454673	3.67722	3.10671	1.45944	0.402197	1.70468	0.572447	0.870508	-	0.133001	0.433805	1.04441	3.51897	13.7505	2.6556	0.969766	-	0.85806	1.89651	2.6691	0.764407	1.1163	2.41296	0.683336	5.07927	0.462102	2.21864	1.20866	0.439873	0.503072	18.9577	3.66249
gb|AET35493_1|ARO_3001777|OXA-347__uncultured_bacterium_	Beta-lactam	OXA-347	Class D Beta-Lactamase	20	288.618	-	-	-	-	-	-	-	-	-	-	-	-	-	-	-	-	-	-	0.871115	-	-	31.5733	-	-	-	-	-	-	-	-	-	-	-	-	-	-	-	-	-	-	-	-	-	-
AX_B2_Contig_1_Mean:4231_Len:3871_1238_2404_-	Beta-lactam	CMY-47 (76%)	Class C Beta-Lactamase	16	285.116	-	-	-	-	-	-	-	-	-	-	-	-	-	4.24294	-	-	-	3.93388	-	-	-	-	-	-	-	-	-	-	-	-	-	-	-	-	-	-	-	-	-	-	-	-	-	-
CX_B4_Contig_4_Mean:29_Len:757_1_738_-	Beta-lactam	CblA-1 (57%)	Class A Beta-Lactamase	56	252.643	-	-	-	-	-	-	-	-	-	-	-	-	-	-	-	-	-	-	4.85171	-	3.43014	2.4182	1.2324	-	-	-	-	-	-	-	-	-	-	-	-	-	-	-	-	-	-	-	-	-
gb|AAA21532_1|ARO_3003559|cepA_beta-lactamase__Bacteroides	Beta-lactam	cepA	Class A Beta-Lactamase	37	197.544	-	-	-	-	-	-	-	-	-	-	-	-	-	-	-	-	-	-	-	3.10896	3.35392	-	-	-	-	-	-	-	-	-	-	-	-	-	-	-	-	-	-	-	-	-	-	-
gb|AAT45742_1|ARO_3000988|TEM-126__Escherichia_coli_	Beta-lactam	TEM-126	Class A Beta-Lactamase	16	112.088	-	-	-	-	-	0.728766	-	-	-	-	-	-	-	9.95913	3.59573	1.40331	2.51373	-	-	-	-	-	-	-	-	-	-	-	-	-	-	-	-	-	-	-	-	-	-	-	-	-	-	-
gb|BAM62793_1|ARO_3002233|IMP-42__Acinetobacter_soli_	Beta-lactam	IMP-42	Class B Beta-Lactamase	27	71.7949	-	-	-	-	-	-	-	-	-	-	-	-	-	-	0.690379	0.224529	-	-	-	-	-	-	-	-	-	-	-	-	-	-	-	-	-	-	-	-	-	-	-	-	-	-	-	-
gb|AFQ90085_1|ARO_3001610|OXA-243__Achromobacter_xylosoxidans_	Beta-lactam	OXA-243	Class D Beta-Lactamase	17	38.2545	-	-	-	-	-	-	0.685333	-	-	-	0.998417	-	-	-	-	-	-	-	-	-	-	-	-	-	-	-	-	-	-	0.686448	0.54186	-	-	-	-	-	-	-	-	-	-	-	-	-
gb|CAD12765_1|ARO_3002203|IMP-12__Pseudomonas_putida_	Beta-lactam	IMP-12	Class B Beta-Lactamase	12	29.3339	-	-	-	-	-	-	-	-	-	0.571477	0.520009	-	-	-	-	-	-	-	-	-	-	-	-	-	-	-	0.790358	-	1.52714	1.78763	-	-	-	-	-	-	-	-	-	-	-	4.19227	-	6.54017
AZ_B8_Contig_1_Mean:6322_Len:2916_799_1653_+	Beta-lactam	ROB-1 (46%)	Class A Beta-Lactamase	20	24.1789	-	-	-	-	-	-	0.128286	0.187416	0.165541	0.142869	-	-	-	-	-	-	-	-	-	-	-	-	0.26792	0.165089	-	0.193737	-	0.188532	-	-	-	-	-	-	-	-	-	-	-	0.251386	-	-	0.15263	-
gb|AAL79541_1|ARO_3002397|OXY-2-2__Klebsiella_oxytoca_	Beta-lactam	OXY-2-2	Class A Beta-Lactamase	32	15.3328	-	-	0.442733	-	-	-	0.342667	-	0.132653	0.548618	0.249604	0.496853	0.454673	-	-	0.112264	-	-	-	-	-	-	-	0.348136	1.25678	-	0.986367	0.484883	-	1.02967	-	-	0.382203	-	0.90486	0.341668	-	-	0.369774	-	-	0.503072	-	-
gb|AEQ73520_1|ARO_3002209|IMP-18__Pseudomonas_aeruginosa_	Beta-lactam	IMP-18	Class B Beta-Lactamase	13	6.63972	-	-	-	-	-	-	-	-	-	-	-	-	-	-	-	-	-	0.681872	-	-	-	-	-	-	-	-	-	-	-	-	-	-	-	-	-	-	-	0.924204	-	0.805775	-	-	-	-
gb|AAA22904_1|ARO_3000578|CcrA_beta-lactamase__Bacteroides	Beta-lactam	CcrA	Class B Beta-Lactamase	3	5.12451	-	-	-	-	-	-	-	-	-	-	-	-	-	-	-	-	-	-	-	1.04624	-	-	-	-	-	-	-	-	-	-	-	-	-	-	-	-	-	-	-	-	-	-	-	-
gb|AIT76110_1|ARO_3002239|IMP-48__Pseudomonas_aeruginosa_	Beta-lactam	IMP-48	Class B Beta-Lactamase	6	2.99595	-	-	-	-	-	-	-	-	-	-	-	-	-	-	-	-	-	-	-	-	-	-	-	-	-	-	-	-	-	-	-	-	-	-	-	-	-	-	-	-	-	-	-	-
gb|CAP12354_2|ARO_3002429|OKP-A-12__Klebsiella_pneumoniae_	Beta-lactam	OKP-A-12	Class A Beta-Lactamase	1	1.5702	-	-	-	-	-	-	-	-	-	-	-	-	-	-	-	-	-	-	-	-	-	-	-	-	-	-	-	-	-	-	-	-	-	-	-	-	-	-	-	-	-	-	-	-
CX_B4_Contig_2_Mean:2020_Len:2231_3_1271_+	Beta-lactam	CMY-59 (98%)	Class C Beta-Lactamase	1	1.51909	-	-	-	1.51909	-	-	-	-	-	-	-	-	-	-	-	-	-	-	-	-	-	-	-	-	-	-	-	-	-	-	-	-	-	-	-	-	-	-	-	-	-	-	-	-
gb|AGW16411_1|ARO_3001517|OXA-329__Acinetobacter_calcoaceticus_	Beta-lactam	OXA-329	Class D Beta-Lactamase	3	1.28869	-	-	-	-	-	-	-	-	-	-	-	-	-	-	-	-	-	-	-	-	-	-	-	-	-	-	-	-	-	-	-	-	-	-	-	-	-	-	-	-	-	-	-	-
gb|AIS67611_1|ARO_3003163|CTX-M-155__Klebsiella_pneumoniae_	Beta-lactam	CTX-M-155	Class A Beta-Lactamase	1	1.14214	-	-	-	-	-	-	-	-	-	-	-	-	-	-	-	-	-	-	-	-	-	-	-	-	-	-	-	-	-	-	-	-	-	-	-	-	-	-	-	-	-	-	-	-
PE_B3_Contig_2_Mean:43_Len:2561_1317_2417_-	Beta-lactam	OXA-18 (38%)	Class D Beta-Lactamase	2	1.12271	-	-	-	-	-	-	-	-	-	-	-	-	-	-	-	-	-	-	-	-	-	-	-	-	-	-	-	-	-	-	-	-	-	-	-	-	-	-	-	-	-	-	-	-
gb|AAA83417_1|ARO_3001407|OXA-12__Aeromonas_sobria_	Beta-lactam	OXA-12	Class D Beta-Lactamase	1	0.410919	-	-	-	-	-	-	-	-	-	-	-	-	-	-	-	-	-	-	-	-	-	-	-	-	-	-	-	-	-	-	-	-	-	-	-	-	-	-	-	-	-	-	-	-
gb|AFG25462_1|ARO_3002220|IMP-29__Pseudomonas_aeruginosa_	Beta-lactam	IMP-29	Class B Beta-Lactamase	2	0.335449	-	-	-	-	-	-	-	-	-	-	-	-	-	-	-	-	-	-	-	-	-	-	-	-	-	-	-	-	-	-	-	-	-	-	-	-	-	-	-	-	-	-	-	-
gb|AIA58911_1|ARO_3001396|OXA-1__Pseudomonas_aeruginosa_	Beta-lactam	OXA-1	Class D Beta-Lactamase	1	0.243695	-	-	-	-	-	-	-	-	-	-	-	-	-	-	-	-	-	-	-	-	-	-	-	-	-	-	-	-	-	-	-	-	-	-	-	-	-	-	-	-	-	-	-	-
gb|AAO42602_1|ARO_3002168|MIR-2__Enterobacter_cloacae_	Beta-lactam	MIR-2	Beta-lactamase	1	0.138831	-	-	-	-	-	-	-	-	-	-	-	-	-	-	-	-	-	-	-	-	-	-	-	-	-	-	-	-	-	-	-	-	-	-	-	-	-	-	-	-	-	-	-	-
gb|YP_001569085_1|ARO_3000621|PC1_beta-lactamase_(blaZ)	Beta-lactam	PC1	Class A Beta-Lactamase	1	0.129411	-	-	-	-	-	-	-	-	-	-	-	-	-	-	-	-	-	-	-	-	-	-	-	-	-	-	-	-	-	-	-	-	-	-	-	-	-	-	-	-	-	-	-	-
gb|AHA41505_1|ARO_3002930|vanRO__Rhodococcus_equi_	Glycopeptide	vanRO	Glycopeptide Resistance Gene Cluster	59	32.7161	-	-	-	-	-	-	-	-	-	-	-	-	-	-	-	-	-	-	0.397533	0.12954	-	0.277086	0.45188	-	-	-	-	-	-	-	-	-	-	-	-	-	-	-	-	-	-	-	-	-
gb|ABA71732_1|ARO_3003069|vanXYG__Enterococcus_faecalis_	Glycopeptide	vanXYG	Glycopeptide Resistance Gene Cluster	24	18.181	-	-	-	-	-	-	-	-	-	-	-	-	-	0.166139	0.623837	0.101444	0.475036	0.805361	-	-	0.237679	-	0.587988	-	-	-	-	-	-	-	-	-	-	-	-	-	-	-	-	-	-	-	-	-
gb|ABX54688_1|ARO_3002968|vanXYL__Enterococcus_faecalis_	Glycopeptide	vanXYL	Glycopeptide Resistance Gene Cluster	3	18.0466	16.4351	0.786796	-	-	-	-	-	-	-	-	-	-	-	-	-	-	-	-	-	-	-	-	-	-	-	-	-	-	-	-	-	-	-	-	-	-	-	-	-	-	-	-	-	-
gb|ABA71733_1|ARO_3002972|vanTG__Enterococcus_faecalis_	Glycopeptide	vanTG	Glycopeptide Resistance Gene Cluster	18	13.1299	-	-	-	-	-	-	-	-	-	-	-	-	-	0.735443	1.05475	0.41844	0.402197	0.805849	-	-	-	-	-	-	-	-	-	-	-	-	-	-	-	-	-	-	-	-	-	-	-	-	-	-
gb|AAM09851_1|ARO_3002923|vanRD__Enterococcus_faecium_	Glycopeptide	vanRD	Glycopeptide Resistance Gene Cluster	16	4.10501	-	-	-	-	-	-	-	-	-	-	-	-	-	-	-	-	-	-	0.198766	0.12954	-	-	-	-	-	-	-	-	-	-	-	-	-	-	-	-	-	-	-	-	-	-	-	-
gb|AAB05628_1|ARO_3002950|vanXB__Enterococcus_faecalis_	Glycopeptide	vanXB	Glycopeptide Resistance Gene Cluster	1	2.50645	-	-	-	-	-	-	-	-	-	-	-	-	-	-	-	-	-	-	-	-	-	-	-	-	-	-	-	-	-	-	-	-	-	-	-	-	-	-	-	-	-	-	-	-
gb|ABA71731_1|ARO_3002909|vanG__Enterococcus_faecalis_	Glycopeptide	vanG	Glycopeptide Resistance Gene Cluster	3	1.6917	-	-	-	-	-	-	-	-	-	-	-	-	-	-	-	-	-	0.355142	-	-	-	-	-	-	-	-	-	-	-	-	-	-	-	-	-	-	-	-	-	-	-	-	-	-
gb|AHH83938_1|ARO_3000013|vanB__Enterococcus_faecium_	Glycopeptide	vanB	Glycopeptide Resistance Gene Cluster	1	1.36417	-	-	-	-	-	-	-	-	-	-	-	-	-	-	-	-	-	-	-	-	-	-	-	-	-	-	-	-	-	-	-	-	-	-	-	-	-	-	-	-	-	-	-	-
gb|ABA71730_1|ARO_3002965|vanWG__Enterococcus_faecalis_	Glycopeptide	vanWG	Glycopeptide Resistance Gene Cluster	3	0.432411	-	-	-	-	-	-	-	-	-	-	-	-	-	-	-	-	-	-	-	-	-	-	-	-	-	-	-	-	-	-	-	-	-	-	-	-	-	-	-	-	-	-	-	-
gb|AAM09850_1|ARO_3002944|vanHD__Enterococcus_faecium_	Glycopeptide	vanHD	Glycopeptide Resistance Gene Cluster	1	0.144917	-	-	-	-	-	-	-	-	-	-	-	-	-	-	-	-	-	-	-	-	-	-	-	-	-	-	-	-	-	-	-	-	-	-	-	-	-	-	-	-	-	-	-	-
gb|AAM09852_1|ARO_3003070|vanXD__Enterococcus_faecium_	Glycopeptide	vanXD	Glycopeptide Resistance Gene Cluster	1	0.104036	-	-	-	-	-	-	-	-	-	-	-	-	-	-	-	-	-	-	-	-	-	-	-	-	-	-	-	-	-	-	-	-	-	-	-	-	-	-	-	-	-	-	-	-
gb|AAA88675_1|ARO_3000498|ErmF__Bacteroides_fragilis_	MLS	ErmF	23S ribosomal RNA methyltransferase	113	3044.42	-	-	-	-	-	-	-	-	-	-	-	-	-	5.06501	9.65867	34.1489	3.07449	5.50743	48.8369	2.83394	-	33.2055	11.1058	-	-	-	-	-	-	-	-	-	-	-	-	-	-	-	-	-	-	-	-	-
gb|AAA22419_1|ARO_3000522|ErmG__Lysinibacillus_sphaericus_	MLS	ErmG	23S ribosomal RNA methyltransferase	74	2367.64	-	-	-	-	-	-	-	-	-	-	-	-	-	-	-	-	-	-	-	41.5654	-	23.8625	47.8403	-	-	-	-	-	-	-	-	-	-	-	-	-	-	-	-	-	-	-	-	-
gb|AAF86219_1|ARO_3000375|ErmB__Enterococcus_faecium_	MLS	ErmB	23S ribosomal RNA methyltransferase	108	1937.7	-	-	-	-	-	-	-	-	-	-	-	-	-	-	-	0.455126	-	-	18.9526	12.0997	8.70205	11.0535	7.91401	-	-	-	-	-	-	-	-	-	-	-	-	-	-	-	-	-	-	-	-	-
gb|YP_002743273_1|ARO_3000616|mel__Streptococcus_pneumoniae	MLS	mel	ABC Antibiotic Efflux Pump	41	683.632	-	-	-	-	-	-	-	-	-	-	-	-	-	-	-	-	-	-	-	40.2221	-	-	10.8451	-	-	-	-	-	-	-	-	-	-	-	-	-	-	-	-	-	-	-	-	-
gb|AAY32951_1|ARO_3002837|lnuC__Streptococcus_agalactiae_	MLS	lnuC	Lincosamide Nucleotidyltransferase (LIN)	75	661.53	-	-	-	-	-	-	-	-	-	-	-	-	-	-	-	-	-	-	-	11.4329	1.02323	0.965331	3.12486	-	-	-	-	-	-	-	-	-	-	-	-	-	-	-	-	-	-	-	-	-
gb|NP_416292_1|ARO_3002818|msrB__Escherichia_coli	MLS	msrB	ABC Antibiotic Efflux Pump	29	162.505	-	-	1.00621	1.72624	-	-	-	-	-	-	-	-	-	2.50719	0.784522	0.255146	-	-	-	0.124358	-	-	-	-	-	-	-	-	-	-	-	-	-	-	-	-	-	0.912044	-	-	-	-	-	-
gb|AMP35312_1|ARO_3002831|vgaC__Enterobacter_cloacae_	MLS	vgaC	ABC Antibiotic Efflux Pump	12	7.15967	-	-	-	1.22948	-	0.37749	0.369784	-	-	-	-	-	-	0.992055	-	0.121149	-	-	-	-	-	-	-	-	-	-	-	-	-	-	-	-	-	-	-	-	-	-	-	-	-	-	-	-
gb|BAA03776_1|ARO_3000316|mphA__Escherichia_coli_	MLS	mphA	Macrolide Inactivation Enzyme	9	4.80348	-	-	-	-	-	-	-	-	-	-	-	-	-	1.44361	-	-	-	-	-	-	-	-	-	-	-	-	-	-	-	-	-	-	-	-	-	-	-	-	-	-	-	-	-	-
gb|AAS13767_1|ARO_3003839|Mrx__Aeromonas_hydrophila_	MLS	Mrx	Macrolide Inactivation Enzyme	5	1.7917	-	-	-	-	-	-	-	-	-	-	-	-	-	0.169197	-	-	-	-	-	-	-	-	-	-	-	-	-	-	-	-	-	-	-	-	-	-	-	-	-	-	-	-	-	-
gb|AGI42804_1|ARO_3002836|lnuB__Streptococcus_lutetiensis_	MLS	lnuB	Lincosamide Nucleotidyltransferase (LIN)	2	1.19008	-	-	-	-	-	-	-	-	-	-	-	-	-	-	-	-	-	-	-	-	-	-	-	-	-	-	-	-	-	-	-	-	-	-	-	-	-	-	-	-	-	-	-	-
gb|AAC36915_1|ARO_3000593|ErmQ__Clostridium_perfringens_	MLS	ErmQ	23S ribosomal RNA methyltransferase	3	1.02009	-	-	-	-	-	-	-	-	-	-	-	-	-	-	-	-	-	-	-	0.288922	-	-	-	-	-	-	-	-	-	-	-	-	-	-	-	-	-	-	-	-	-	-	-	-
gb|ABF66027_1|ARO_3002882|lmrD__Lactococcus_lactis	MLS	lmrD	ABC Antibiotic Efflux Pump	2	0.54578	-	-	-	-	-	-	-	-	-	-	-	-	-	-	-	-	-	-	-	-	-	-	-	-	-	-	-	-	-	-	-	-	-	-	-	-	-	-	-	-	-	-	-	-
gb|AJD73064_1|ARO_3001301|RlmA(II)__Streptococcus_pneumoniae_	MLS	RlmA(II)	23S ribosomal RNA methyltransferase	2	0.478901	-	-	-	-	-	-	-	-	-	-	-	-	-	-	-	-	-	-	-	-	-	-	-	-	-	-	-	-	-	-	-	-	-	-	-	-	-	-	-	-	-	-	-	-
gb|ABF66011_1|ARO_3002881|lmrC__Lactococcus_lactis	MLS	lmrC	ABC Antibiotic Efflux Pump	1	0.223255	-	-	-	-	-	-	-	-	-	-	-	-	-	-	-	-	-	-	-	-	-	-	-	-	-	-	-	-	-	-	-	-	-	-	-	-	-	-	-	-	-	-	-	-
gb|AAK01167_1|ARO_3002819|msrC__Enterococcus_faecium_	MLS	msrC	ABC Antibiotic Efflux Pump	1	0.1739	-	-	-	-	-	-	-	-	-	-	-	-	-	-	-	-	-	-	-	-	-	-	-	-	-	-	-	-	-	-	-	-	-	-	-	-	-	-	-	-	-	-	-	-
gb|AAG03357_1|ARO_3000596|ErmX__Corynebacterium_striatum_	MLS	ErmX	23S ribosomal RNA methyltransferase	1	0.171355	-	-	-	-	-	-	-	-	-	-	-	-	-	-	-	-	-	-	-	-	-	-	-	-	-	-	-	-	-	-	-	-	-	-	-	-	-	-	-	-	-	-	-	-
gb|AEG78825_1|ARO_3002872|FosA3__Escherichia_coli_	Other (fosfomycin)	FosA3	Fosfomycin Inactivation Enzyme	26	39.3647	-	0.786796	-	-	-	-	-	-	0.265307	-	-	-	-	-	-	0.224529	1.60879	-	-	-	-	-	-	-	-	0.443566	-	-	-	-	-	-	0.764407	-	-	-	-	-	-	-	-	-	-	-
gb|BAP18892_1|ARO_3003210|FosA4__Escherichia_coli_	Other (fosfomycin)	FosA4	Fosfomycin Inactivation Enzyme	4	0.665981	-	-	-	-	-	-	-	-	-	-	-	-	-	-	-	0.224529	-	-	-	-	-	-	-	-	-	-	-	-	-	-	-	-	-	-	-	-	-	-	-	-	-	-	-	-
gb|AAB53445_1|ARO_3002897|SAT-4__Campylobacter_coli_	Other (streptothricin)	sat-4	streptothricin acetyltransferase (SAT)	74	184.263	-	-	-	-	-	-	-	-	-	-	-	-	-	-	-	-	-	-	12.9125	1.52998	0.264679	0.995543	0.857993	-	-	-	-	-	-	-	-	-	-	-	-	-	-	-	-	-	-	-	-	-
gb|NP_415632_1|ARO_3003844|mfd__Escherichia_coli	Quinolone	mfd	Quinolone Resistance Protein (qnr)	32	189.72	-	-	3.16238	-	-	5.83013	1.63175	-	-	-	-	-	-	3.50211	0.82188	0.267296	-	-	0.227162	0.592183	-	-	-	-	-	-	-	-	-	-	-	-	-	-	-	-	-	-	-	-	-	-	-	-
gb|AEL31272_1|ARO_3002756|QnrB41__Citrobacter_freundii_	Quinolone	QnrB41	Quinolone Resistance Protein (qnr)	1	0.730334	-	-	-	0.730334	-	-	-	-	-	-	-	-	-	-	-	-	-	-	-	-	-	-	-	-	-	-	-	-	-	-	-	-	-	-	-	-	-	-	-	-	-	-	-	-
gb|AHE41345_1|ARO_3002797|QnrS8__Klebsiella_pneumoniae_	Quinolone	QnrS8	Quinolone Resistance Protein (qnr)	1	0.554326	-	-	-	-	-	-	-	-	-	-	-	-	-	-	-	-	-	-	-	-	-	-	-	-	-	-	-	-	-	-	-	-	-	-	-	-	-	-	-	-	-	-	-	-
gb|AFR46590_1|ARO_3002772|QnrB59__Citrobacter_freundii_	Quinolone	QnrB59	Quinolone Resistance Protein (qnr)	1	0.226443	-	-	-	-	-	-	-	-	-	-	-	-	-	-	-	-	-	-	-	-	-	-	-	-	-	-	-	-	-	-	-	-	-	-	-	-	-	-	-	-	-	-	-	-
gb|ACA23185_1|ARO_3000194|tetW__Bifidobacterium_longum_	Tetracycline	tetW	Tetracycline Inactivation Enzyme	158	6257.67	-	-	-	4.382	-	-	15.8154	4.33219	-	-	-	2.86646	-	93.3447	107.54	169.692	102.096	47.2065	7.70602	30.133	15.4796	18.4155	36.7066	-	-	-	-	-	-	-	3.12612	-	-	1.84006	-	-	-	-	-	-	-	-	-	-
gb|AAA27471_1|ARO_3000205|tetX__Bacteroides_fragilis_	Tetracycline	tetX	Tetracycline Inactivation Enzyme	78	3047.44	-	-	-	-	-	-	-	-	-	-	-	-	-	-	-	-	-	-	22.8979	-	-	36.4091	23.5881	-	-	-	-	-	-	-	-	-	-	-	-	-	-	-	-	-	-	-	-	-
gb|AAA23033_1|ARO_3000190|tetO__Campylobacter_jejuni_	Tetracycline	tetO	Tetracycline-Resistant Ribosomal Protection Protein	154	2934.36	-	-	-	-	-	-	4.112	4.50548	-	-	-	-	-	27.5791	37.2805	43.1095	91.7009	22.5018	5.72447	8.20765	2.81729	15.9601	25.1607	-	-	-	-	-	-	-	-	-	-	-	-	-	-	-	-	-	-	-	-	-
gb|CAA79727_1|ARO_3000191|tetQ__Bacteroides_fragilis_	Tetracycline	tetQ	Tetracycline-Resistant Ribosomal Protection Protein	102	2183.02	-	-	-	-	-	-	-	-	-	-	-	-	-	7.74151	88.1142	42.2469	11.6425	10.7664	1.75751	6.05429	1.41218	1.75001	-	-	-	-	-	-	-	-	-	-	-	-	-	-	-	-	-	-	-	-	-	-
gb|CAC41371_1|ARO_3000196|tet32__Clostridiaceae_bacterium	Tetracycline	tet32	Tetracycline-Resistant Ribosomal Protection Protein	90	834.016	-	-	-	-	-	-	-	-	1.9898	-	-	-	-	11.0316	31.0671	5.0519	6.03295	30.6843	-	-	3.01852	0.997508	2.16902	-	-	3.32674	-	-	-	-	-	-	-	-	-	-	-	-	-	-	-	-	-	-
gb|AFK31666_1|ARO_3000567|tet(40)__Streptococcus_suis_	Tetracycline	tet40	Tetracycline efflux pump	114	476.24	-	-	-	-	-	-	1.80578	2.31619	-	-	-	-	-	11.6051	15.4427	11.3169	11.6379	6.91558	0.826817	1.24507	-	2.31229	0.572234	-	-	-	-	-	-	-	-	-	-	-	-	-	-	-	-	-	-	-	-	-
TE_B7_Contig_12_Mean:514_Len:4808_2362_4281_+	Tetracycline	tet32 (89%)	Tetracycline-Resistant Ribosomal Protection Protein	90	476.193	-	-	-	-	-	-	-	-	-	-	-	-	-	8.48588	7.96592	9.06751	4.64073	11.8016	-	0.717452	-	-	3.33696	-	-	-	-	-	-	-	-	-	-	-	-	-	-	-	-	-	-	-	-	-
TE_B8_Contig_19_Mean:386_Len:3278_1491_3278_+	Tetracycline	tetW (78%)	Tetracycline-Resistant Ribosomal Protection Protein	41	109.326	-	-	-	-	-	-	-	-	-	-	-	-	-	4.07419	2.83718	0.38272	0.685563	2.6916	3.25254	-	0.137832	-	-	-	-	-	-	-	-	-	-	-	-	-	-	-	-	-	-	-	-	-	-	-
gb|CBH51823_1|ARO_3000556|tet44__Campylobacter_fetus	Tetracycline	tet44	Tetracycline-Resistant Ribosomal Protection Protein	45	82.3902	-	-	-	-	-	-	0.372464	-	-	-	-	-	-	1.39894	3.75206	1.22027	0.437171	0.370583	-	3.76229	-	1.9396	0.100418	-	-	-	-	-	-	-	-	-	-	-	-	-	-	-	-	-	-	-	-	-
gb|BAC67143_1|ARO_3000166|tet(B)__Gram-negative_bacterium	Tetracycline	tetB	Tetracycline efflux pump	14	16.4374	-	-	-	-	-	-	-	-	-	-	-	-	-	1.03969	1.0234	0.254797	-	-	-	-	-	-	-	-	-	-	-	-	-	-	-	-	-	-	-	-	-	-	-	-	-	-	-	-
gb|AAA22851_1|ARO_3000179|tet(L)__Geobacillus_stearothermophilus_	Tetracycline	tetL	Tetracycline efflux pump	6	8.06928	-	-	-	-	-	-	-	-	-	-	-	-	-	-	-	-	-	-	-	0.654518	-	-	0.190265	-	-	-	-	-	-	-	-	-	-	-	-	-	-	-	-	-	-	-	-	-
TE_B3_Contig_1_Mean:221_Len:2740_1505_2704_+	Tetracycline	tetG (62%)	Tetracycline efflux pump	5	7.13354	-	-	-	-	-	-	-	-	-	-	-	-	-	1.7237	-	-	-	-	-	-	-	-	-	-	-	-	-	-	-	-	-	-	-	-	-	-	-	-	-	-	-	-	-	-
gb|CAE51745_1|ARO_3000168|tet(D)__Serratia_marcescens_	Tetracycline	tetD	Tetracycline efflux pump	13	6.88701	-	-	-	-	-	-	-	-	-	-	-	-	-	0.509187	0.171452	-	-	-	-	-	-	-	-	-	-	-	-	-	-	-	-	-	-	-	-	-	-	-	-	-	-	-	-	-
gb|AAA20116_1|ARO_3000180|tetA(P)__Clostridium_perfringens_	Tetracycline	tetA(P)	Tetracycline efflux pump	7	3.51732	-	-	-	-	-	-	-	-	-	-	-	-	-	-	-	0.155923	-	-	-	-	-	-	-	-	-	-	-	-	-	-	-	-	-	-	-	-	-	-	-	-	-	-	-	-
gb|AET10445_1|ARO_3004033|tetB(46)__Streptococcus_australis_	Tetracycline	TetB(46)	Tetracycline efflux pump	8	2.42168	-	-	-	-	-	-	-	-	-	-	-	-	-	-	-	-	-	-	-	-	-	-	-	-	-	-	-	-	-	-	-	-	-	-	-	-	-	-	-	-	-	-	-	-
gb|CAJ67339_1|ARO_3000186|tetM__Clostridium_difficile	Tetracycline	tetM	Tetracycline-Resistant Ribosomal Protection Protein	1	1.48985	-	-	-	-	-	-	1.48985	-	-	-	-	-	-	-	-	-	-	-	-	-	-	-	-	-	-	-	-	-	-	-	-	-	-	-	-	-	-	-	-	-	-	-	-	-
gb|AAA20117_1|ARO_3000195|tetB(P)__Clostridium_perfringens_	Tetracycline	tetB(P)	Tetracycline-Resistant Ribosomal Protection Protein	1	1.43326	-	-	-	-	-	-	-	-	-	-	-	-	-	-	-	-	-	-	-	-	-	-	-	-	-	-	-	-	-	-	-	-	-	-	-	-	-	-	-	-	-	-	-	-
gb|AET10444_1|ARO_3004032|tetA(46)__Streptococcus_australis_	Tetracycline	TetA(46)	Tetracycline efflux pump	3	0.593887	-	-	-	-	-	-	-	-	-	-	-	-	-	-	-	-	-	-	-	-	-	-	-	-	-	-	-	-	-	-	-	-	-	-	-	-	-	-	-	-	-	-	-	-
gb|AAD25538_1|ARO_3000174|tet(G)__Pseudomonas_sp__	Tetracycline	tetG	Tetracycline efflux pump	1	0.205078	-	-	-	-	-	-	-	-	-	-	-	-	-	-	-	-	-	-	-	-	-	-	-	-	-	-	-	-	-	-	-	-	-	-	-	-	-	-	-	-	-	-	-	-
[truncated: 169 more columns]
