# Supplementary material for: Characterization of Wild and Captive Baboon Gut Microbiota and Their Antibiotic Resistomes
Source: mSystems. 2018 Jun 26;3(3):e00016-18. doi: 10.1128/mSystems.00016-18 (PMC6020475; doi:10.1128/mSystems.00016-18)
Supplement: TABLE S5 [file sys003182241st5.xlsx]

## Sheet: Table S5
Baboon group	KO entry	KO definition	KO pathway	LDA log-score	p-value
Captive (SNPRC, n=9)	K07052	K07052	uncharacterized protein	2.89319	<0.05
	K12555	pbp2A	penicillin-binding protein 2A [EC:2.4.1.129, EC 3.4.16.4]	2.81763	<0.05
	K02236	comC	leader peptidase (prepilin peptidase) / N-methyltransferase [EC:3.4.23.43 2.1.1.-]	2.8085	<0.05
	K02761	PTS-Cel-EIIC, celB, chbC	PTS system, cellobiose-specific IIC component	2.76247	<0.05
	K10563	mutM, fpg	formamidopyrimidine-DNA glycosylase [EC:3.2.2.23 4.2.99.18]	2.73509	<0.05
	K00841	patA	aminotransferase [EC:2.6.1.-]	2.70542	<0.05
	K01223	E3.2.1.86B, bglA	6-phospho-beta-glucosidase [EC:3.2.1.86]	2.63856	0.00719938
	K05340	glcU	glucose uptake protein	2.62481	<0.05
	K00904	DGUOK	deoxyguanosine kinase [EC:2.7.1.113]	2.60953	<0.05
	K02793	PTS-Man-EIIA, manX	PTS system, mannose-specific IIA component [EC:2.7.1.191]	2.58636	<0.05
	K02759	PTS-Cel-EIIA, celC, chbA	PTS system, cellobiose-specific IIA component [EC:2.7.1.1962.7.1.205]	2.5851	<0.05
	K01916	nadE	NAD+ synthase [EC:6.3.1.5]	2.55805	<0.05
	K05846	opuBD	osmoprotectant transport system permease protein	2.55242	<0.05
	K07668	vicR	two-component system, OmpR family, response regulator VicR	2.53828	<0.05
	K09685	purR	purine operon repressor	2.53613	<0.05
	K01101	E3.1.3.41	4-nitrophenyl phosphatase [EC:3.1.3.41]	2.52451	<0.05
	K06885	K06885	uncharacterized protein	2.52344	<0.05
	K01126	E3.1.4.46, glpQ, ugpQ	glycerophosphoryl diester phosphodiesterase [EC:3.1.4.46]	2.52068	0.00520502
	K03590	ftsA	cell division protein FtsA	2.51592	<0.05
Wild (Kafue, n=71)	K02026	ABC.MS.P1	multiple sugar transport system permease protein	3.73242	<0.05
	K02025	ABC.MS.P	multiple sugar transport system permease protein	3.71988	<0.05
	K02003	ABC.CD.A	putative ABC transport system ATP-binding protein	3.63461	<0.05
	K06147	ABCB-BAC	ATP-binding cassette, subfamily B, bacterial	3.59334	<0.05
	K02027	ABC.MS.S	multiple sugar transport system substrate-binding protein	3.51461	<0.05
	K02004	ABC.CD.P	putative ABC transport system permease protein	3.50415	<0.05
	K03088	rpoE	RNA polymerase sigma-70 factor, ECF subfamily	3.46808	0.00598927
	K02529	lacI, galR	LacI family transcriptional regulator	3.32952	<0.05
	K03655	recG	ATP-dependent DNA helicase RecG [EC:3.6.4.12]	3.27184	<0.05
	K02006	cbiO	cobalt/nickel transport system ATP-binding protein	3.2364	<0.05
	K00266	gltD	glutamate synthase (NADPH/NADH) small chain [EC:1.4.1.13 1.4.1.14]	3.21617	<0.05
	K03496	parA, soj	chromosome partitioning protein	3.20916	<0.05
	K07133	K07133	uncharacterized protein	3.16954	<0.05
	K03657	uvrD, pcrA	DNA helicase II / ATP-dependent DNA helicase PcrA [EC:3.6.4.12]	3.10979	<0.05
	K02035	ABC.PE.S	peptide/nickel transport system substrate-binding protein	3.01876	<0.05
	K00615	E2.2.1.1, tktA, tktB	transketolase [EC:2.2.1.1]	3.00411	0.00753476
	K01834	PGAM, gpmA	2,3-bisphosphoglycerate-dependent phosphoglycerate mutase [EC:5.4.2.11]	2.93227	<0.05
