# Supplementary material for: Characterization of Wild and Captive Baboon Gut Microbiota and Their Antibiotic Resistomes
Source: mSystems. 2018 Jun 26;3(3):e00016-18. doi: 10.1128/mSystems.00016-18 (PMC6020475; doi:10.1128/mSystems.00016-18)
Supplement: TABLE S6 [file sys003182241st6.xlsx]

## Sheet: Table S6
	KO pathway (grouped, L3)	LDA log-score	p-value
Captive (SNPRC, n=9)	Staphylococcus aureus infection	3.16037	<0.001
	Apoptosis	2.52405	<0.001
	Transcription related proteins	2.48255	<0.001
	Flavone and flavonol biosynthesis	2.37903	<0.001
	Penicillin and cephalosporin biosynthesis	2.36857	<0.001
	Ether lipid metabolism	2.3221	<0.001
	RIG-I-like receptor signaling pathway	2.31944	<0.001
	Various types of N-glycan biosynthesis	2.05935	<0.001
	Basal transcription factors	2.03294	<0.001
Wild (Kafue, n=71)	Transporters	4.7601	<0.001
	ABC transporters	4.43919	<0.001
	DNA repair and recombination proteins	4.33954	<0.001
	Ribosome	4.28202	<0.001
	Peptidases	4.17258	<0.001
	Purine metabolism	4.13669	<0.001
	Arginine and proline metabolism	4.10746	<0.001
	Aminoacid related enzymes	4.10595	<0.001
	Pyrimidine metabolism	4.07489	<0.001
	Aminoacyl-tRNA biosynthesis	4.03137	<0.001
	Alanine, aspartate and glutamate metabolism	4.02127	<0.001
	Phenylalanine, tyrosine and tryptophan biosynthesis	3.99862	<0.001
	Ribosome Biogenesis	3.98807	<0.001
	Starch and sucrose metabolism	3.96613	<0.001
	Lysine biosynthesis	3.94927	<0.001
	Aminosugar and nucleotide sugar metabolism	3.93067	<0.001
	Homologous recombination	3.92042	<0.001
	Valine, leucine and isoleucine biosynthesis	3.9143	<0.001
	Cysteine and methionine metabolism	3.90205	<0.001
	Carbon fixation pathways in prokaryotes	3.89388	<0.001
	Function unknown	3.89165	<0.001
	DNA replication proteins	3.8859	<0.001
	Glycolysis & Gluconeogenesis	3.88197	<0.001
	Pentose phosphate pathway	3.87847	<0.001
